# Supplementary material for: Characterization of an endoplasmic reticulum stress‐related signature to evaluate immune features and predict prognosis in glioma
Source: J Cell Mol Med. 2021 Feb 21;25(8):3870–84. doi: 10.1111/jcmm.16321 (PMC8051731; doi:10.1111/jcmm.16321)
Supplement: Supplementary file 5 — Table S4‐S11 [file JCMM-25-3870-s004.xlsx]

## Sheet: Supplementary Table 4
Supplementary Table 4: ER stress-related genes with a relevance score of not less than 7(total number of genes, 787).
Gene Symbol	Description	Category	Gifts	GC Id	Relevance score
HSPA5	Heat Shock Protein Family A (Hsp70) Member 5	Protein Coding	48	GC09M125234	71.51
EIF2AK3	Eukaryotic Translation Initiation Factor 2 Alpha Kinase 3	Protein Coding	50	GC02M088637	61.51
XBP1	X-Box Binding Protein 1	Protein Coding	47	GC22M028794	57.95
ERN1	Endoplasmic Reticulum To Nucleus Signaling 1	Protein Coding	47	GC17M064039	52.59
ATP2A2	ATPase Sarcoplasmic/Endoplasmic Reticulum Ca2+ Transporting 2	Protein Coding	52	GC12P110280	51.41
ATF6	Activating Transcription Factor 6	Protein Coding	49	GC01P161766	46.69
TP53	Tumor Protein P53	Protein Coding	55	GC17M007661	43.8
VCP	Valosin Containing Protein	Protein Coding	50	GC09M035056	42.2
HERPUD1	Homocysteine Inducible ER Protein With Ubiquitin Like Domain 1	Protein Coding	39	GC16P056931	39.04
SOD1	Superoxide Dismutase 1	Protein Coding	54	GC21P031659	38.93
RYR2	Ryanodine Receptor 2	Protein Coding	48	GC01P237042	38.55
ATP2A1	ATPase Sarcoplasmic/Endoplasmic Reticulum Ca2+ Transporting 1	Protein Coding	49	GC16P028891	38.08
HSP90B1	Heat Shock Protein 90 Beta Family Member 1	Protein Coding	47	GC12P103930	36.77
TNF	Tumor Necrosis Factor	Protein Coding	53	GC06P033397	36.68
EIF2S1	Eukaryotic Translation Initiation Factor 2 Subunit Alpha	Protein Coding	46	GC14P067359	36.27
PRKN	Parkin RBR E3 Ubiquitin Protein Ligase	Protein Coding	41	GC06M161348	36.11
ATF4	Activating Transcription Factor 4	Protein Coding	48	GC22P039519	36.08
DDIT3	DNA Damage Inducible Transcript 3	Protein Coding	47	GC12M057516	35.95
APP	Amyloid Beta Precursor Protein	Protein Coding	52	GC21M025880	35.76
PSEN1	Presenilin 1	Protein Coding	53	GC14P073136	35.74
CANX	Calnexin	Protein Coding	46	GC05P179678	34.6
SYVN1	Synoviolin 1	Protein Coding	41	GC11M065122	33.49
CALR	Calreticulin	Protein Coding	52	GC19P012938	32.92
DNAJC3	DnaJ Heat Shock Protein Family (Hsp40) Member C3	Protein Coding	41	GC13P095677	31.23
HYOU1	Hypoxia Up-Regulated 1	Protein Coding	44	GC11M119045	30.96
ATP2A3	ATPase Sarcoplasmic/Endoplasmic Reticulum Ca2+ Transporting 3	Protein Coding	46	GC17M003923	30.47
CAT	Catalase	Protein Coding	51	GC11P034460	29.28
INS	Insulin	Protein Coding	50	GC11M002159	29.27
SAR1B	Secretion Associated Ras Related GTPase 1B	Protein Coding	46	GC05M134601	28.59
NFE2L2	Nuclear Factor, Erythroid 2 Like 2	Protein Coding	49	GC02M177227	28.21
NFE2L1	Nuclear Factor, Erythroid 2 Like 1	Protein Coding	44	GC17P048049	27.7
RYR1	Ryanodine Receptor 1	Protein Coding	48	GC19P038434	27.69
DNAJC10	DnaJ Heat Shock Protein Family (Hsp40) Member C10	Protein Coding	37	GC02P182716	27.64
ITPR1	Inositol 1,4,5-Trisphosphate Receptor Type 1	Protein Coding	50	GC03P004486	27.62
CACNA1C	Calcium Voltage-Gated Channel Subunit Alpha1 C	Protein Coding	50	GC12P001970	27.4
WFS1	Wolframin ER Transmembrane Glycoprotein	Protein Coding	45	GC04P006271	27.2
PPP1R15A	Protein Phosphatase 1 Regulatory Subunit 15A	Protein Coding	41	GC19P048872	27.07
P4HB	Prolyl 4-Hydroxylase Subunit Beta	Protein Coding	51	GC17M081843	27.06
CFTR	CF Transmembrane Conductance Regulator	Protein Coding	52	GC07P117465	26.34
PRNP	Prion Protein	Protein Coding	48	GC20P004686	26.15
MAPK8	Mitogen-Activated Protein Kinase 8	Protein Coding	51	GC10P048306	26.08
ERO1A	Endoplasmic Reticulum Oxidoreductase 1 Alpha	Protein Coding	35	GC14M052640	26.04
OS9	OS9 Endoplasmic Reticulum Lectin	Protein Coding	41	GC12P057693	25.94
DERL2	Derlin 2	Protein Coding	38	GC17M005471	25.89
BCL2	BCL2 Apoptosis Regulator	Protein Coding	53	GC18M063123	25.77
ERP29	Endoplasmic Reticulum Protein 29	Protein Coding	36	GC12P112013	25.58
SIL1	SIL1 Nucleotide Exchange Factor	Protein Coding	41	GC05M138957	25.46
CLU	Clusterin	Protein Coding	48	GC08M027596	25.31
SERP1	Stress Associated Endoplasmic Reticulum Protein 1	Protein Coding	33	GC03M150541	25.23
MAPT	Microtubule Associated Protein Tau	Protein Coding	52	GC17P045894	24.89
PDIA3	Protein Disulfide Isomerase Family A Member 3	Protein Coding	47	GC15P043746	24.53
TARDBP	TAR DNA Binding Protein	Protein Coding	47	GC01P011013	24.5
MPO	Myeloperoxidase	Protein Coding	51	GC17M058269	24.43
MAP3K5	Mitogen-Activated Protein Kinase Kinase Kinase 5	Protein Coding	49	GC06M136557	23.88
H6PD	Hexose-6-Phosphate Dehydrogenase/Glucose 1-Dehydrogenase	Protein Coding	42	GC01P009234	23.87
SERPINA1	Serpin Family A Member 1	Protein Coding	51	GC14M094376	23.78
HSPA4	Heat Shock Protein Family A (Hsp70) Member 4	Protein Coding	43	GC05P133051	23.51
CASQ1	Calsequestrin 1	Protein Coding	45	GC01P160190	23.41
ERP44	Endoplasmic Reticulum Protein 44	Protein Coding	41	GC09M099979	23.29
DERL1	Derlin 1	Protein Coding	37	GC08M123013	23.22
CASP4	Caspase 4	Protein Coding	47	GC11M104942	23.07
EPM2A	EPM2A Glucan Phosphatase, Laforin	Protein Coding	43	GC06M145382	22.86
CXCL8	C-X-C Motif Chemokine Ligand 8	Protein Coding	43	GC04P073740	22.85
CASP3	Caspase 3	Protein Coding	52	GC04M184627	22.82
NHLRC1	NHL Repeat Containing E3 Ubiquitin Protein Ligase 1	Protein Coding	41	GC06M018065	22.82
BAX	BCL2 Associated X, Apoptosis Regulator	Protein Coding	50	GC19P048954	22.67
ERAP1	Endoplasmic Reticulum Aminopeptidase 1	Protein Coding	45	GC05M096760	22.53
STIM1	Stromal Interaction Molecule 1	Protein Coding	50	GC11P003855	22.52
DSP	Desmoplakin	Protein Coding	51	GC06P007541	22.4
HLA-DRB1	Major Histocompatibility Complex, Class II, DR Beta 1	Protein Coding	47	GC06M032578	22.27
F2	Coagulation Factor II, Thrombin	Protein Coding	50	GC11P046720	22.22
HMOX1	Heme Oxygenase 1	Protein Coding	54	GC22P035380	21.87
KDELR1	KDEL Endoplasmic Reticulum Protein Retention Receptor 1	Protein Coding	41	GC19M048382	21.38
MIA2	MIA SH3 Domain ER Export Factor 2	Protein Coding	38	GC14P039230	21.28
SNCA	Synuclein Alpha	Protein Coding	51	GC04M089724	20.96
IL1B	Interleukin 1 Beta	Protein Coding	50	GC02M112829	20.95
DERL3	Derlin 3	Protein Coding	36	GC22M023834	20.81
SEC16A	SEC16 Homolog A, Endoplasmic Reticulum Export Factor	Protein Coding	38	GC09M136440	20.8
MBTPS2	Membrane Bound Transcription Factor Peptidase, Site 2	Protein Coding	44	GC0XP021839	20.79
ERLEC1	Endoplasmic Reticulum Lectin 1	Protein Coding	37	GC02P053786	20.76
SEC23A	Sec23 Homolog A, COPII Coat Complex Component	Protein Coding	44	GC14M039031	20.75
AMFR	Autocrine Motility Factor Receptor	Protein Coding	44	GC16M056361	20.66
MANF	Mesencephalic Astrocyte Derived Neurotrophic Factor	Protein Coding	41	GC03P051385	20.53
SERP2	Stress Associated Endoplasmic Reticulum Protein Family Member 2	Protein Coding	31	GC13P044373	20.3
SEL1L	SEL1L Adaptor Subunit Of ERAD E3 Ubiquitin Ligase	Protein Coding	43	GC14M081471	19.9
APOB	Apolipoprotein B	Protein Coding	45	GC02M020956	19.83
ALB	Albumin	Protein Coding	51	GC04P073397	19.77
TRDN	Triadin	Protein Coding	41	GC06M123198	19.49
HSP90AA1	Heat Shock Protein 90 Alpha Family Class A Member 1	Protein Coding	50	GC14M102080	19.47
LMAN1	Lectin, Mannose Binding 1	Protein Coding	45	GC18M059327	19.47
HSPA1A	Heat Shock Protein Family A (Hsp70) Member 1A	Protein Coding	45	GC06P033429	19.43
CDKN3	Cyclin Dependent Kinase Inhibitor 3	Protein Coding	41	GC14P054398	19.39
ERN2	Endoplasmic Reticulum To Nucleus Signaling 2	Protein Coding	39	GC16M023690	19.33
SOD2	Superoxide Dismutase 2	Protein Coding	52	GC06M159669	19.28
PDIA4	Protein Disulfide Isomerase Family A Member 4	Protein Coding	43	GC07M149003	19.12
POMC	Proopiomelanocortin	Protein Coding	50	GC02M025160	19.02
ALG2	ALG2 Alpha-1,3/1,6-Mannosyltransferase	Protein Coding	42	GC09M099216	18.82
SELENOS	Selenoprotein S	Protein Coding	32	GC15M102816	18.73
CREB3L1	CAMP Responsive Element Binding Protein 3 Like 1	Protein Coding	43	GC11P046299	18.62
APOE	Apolipoprotein E	Protein Coding	52	GC19P044906	18.57
HSPA8	Heat Shock Protein Family A (Hsp70) Member 8	Protein Coding	48	GC11M123057	18.48
HSF1	Heat Shock Transcription Factor 1	Protein Coding	46	GC08P144291	18.46
KCNH2	Potassium Voltage-Gated Channel Subfamily H Member 2	Protein Coding	51	GC07M150944	18.4
HFE	Homeostatic Iron Regulator	Protein Coding	45	GC06P026087	18.38
EIF2AK4	Eukaryotic Translation Initiation Factor 2 Alpha Kinase 4	Protein Coding	46	GC15P039934	18.24
MAPK14	Mitogen-Activated Protein Kinase 14	Protein Coding	53	GC06P046047	18.23
COMT	Catechol-O-Methyltransferase	Protein Coding	52	GC22P019941	18.15
GFAP	Glial Fibrillary Acidic Protein	Protein Coding	49	GC17M044905	18.15
ELN	Elastin	Protein Coding	45	GC07P074027	17.97
CYP21A2	Cytochrome P450 Family 21 Subfamily A Member 2	Protein Coding	46	GC06P033435	17.89
KDELR2	KDEL Endoplasmic Reticulum Protein Retention Receptor 2	Protein Coding	40	GC07M006447	17.88
SEC23B	SEC23 Homolog B, COPII Coat Complex Component	Protein Coding	43	GC20P018507	17.83
BCAP31	B Cell Receptor Associated Protein 31	Protein Coding	42	GC0XM153701	17.8
CD4	CD4 Molecule	Protein Coding	51	GC12P006786	17.76
PSEN2	Presenilin 2	Protein Coding	51	GC01P226870	17.75
MAN1B1	Mannosidase Alpha Class 1B Member 1	Protein Coding	47	GC09P137086	17.74
EDN1	Endothelin 1	Protein Coding	48	GC06P012290	17.72
DMD	Dystrophin	Protein Coding	48	GC0XM031047	17.7
DRD5	Dopamine Receptor D5	Protein Coding	47	GC04P009783	17.64
SEC13	SEC13 Homolog, Nuclear Pore And COPII Coat Complex Component	Protein Coding	43	GC03M010293	17.6
ERAP2	Endoplasmic Reticulum Aminopeptidase 2	Protein Coding	39	GC05P096875	17.55
ATF6B	Activating Transcription Factor 6 Beta	Protein Coding	39	GC06M032115	17.54
RPS27A	Ribosomal Protein S27a	Protein Coding	44	GC02P055231	17.49
BAG6	BAG Cochaperone 6	Protein Coding	37	GC06M031639	17.24
SPP1	Secreted Phosphoprotein 1	Protein Coding	48	GC04P087975	17.2
DNAJB9	DnaJ Heat Shock Protein Family (Hsp40) Member B9	Protein Coding	37	GC07P108569	17.09
COMP	Cartilage Oligomeric Matrix Protein	Protein Coding	48	GC19M018783	17.08
JUP	Junction Plakoglobin	Protein Coding	48	GC17M041754	17.03
ANK2	Ankyrin 2	Protein Coding	43	GC04P112818	17.02
CREB3	CAMP Responsive Element Binding Protein 3	Protein Coding	39	GC09P035722	16.94
MOGS	Mannosyl-Oligosaccharide Glucosidase	Protein Coding	43	GC02M074461	16.9
SLC26A2	Solute Carrier Family 26 Member 2	Protein Coding	45	GC05P149944	16.83
SEC61A1	SEC61 Translocon Subunit Alpha 1	Protein Coding	43	GC03P128051	16.79
CR2	Complement C3d Receptor 2	Protein Coding	46	GC01P207454	16.66
CYCS	Cytochrome C, Somatic	Protein Coding	50	GC07M025118	16.57
SNAP25	Synaptosome Associated Protein 25	Protein Coding	51	GC20P010218	16.56
MAPK1	Mitogen-Activated Protein Kinase 1	Protein Coding	52	GC22M021754	16.49
SERPINH1	Serpin Family H Member 1	Protein Coding	47	GC11P075562	16.45
SCN5A	Sodium Voltage-Gated Channel Alpha Subunit 5	Protein Coding	51	GC03M038549	16.27
JUN	Jun Proto-Oncogene, AP-1 Transcription Factor Subunit	Protein Coding	51	GC01M058780	16.25
EDNRA	Endothelin Receptor Type A	Protein Coding	50	GC04P147480	16.16
PDIA2	Protein Disulfide Isomerase Family A Member 2	Protein Coding	40	GC16P001224	16.16
SAR1A	Secretion Associated Ras Related GTPase 1A	Protein Coding	42	GC10M070147	16.12
DNAJB11	DnaJ Heat Shock Protein Family (Hsp40) Member B11	Protein Coding	41	GC03P186567	16.06
F9	Coagulation Factor IX	Protein Coding	47	GC0XP139530	15.87
DNAJB1	DnaJ Heat Shock Protein Family (Hsp40) Member B1	Protein Coding	45	GC19M014514	15.84
TXNDC12	Thioredoxin Domain Containing 12	Protein Coding	40	GC01M052020	15.84
SCN2A	Sodium Voltage-Gated Channel Alpha Subunit 2	Protein Coding	48	GC02P165130	15.83
NOS3	Nitric Oxide Synthase 3	Protein Coding	52	GC07P150990	15.74
CISD2	CDGSH Iron Sulfur Domain 2	Protein Coding	43	GC04P102868	15.69
EDEM1	ER Degradation Enhancing Alpha-Mannosidase Like Protein 1	Protein Coding	43	GC03P005187	15.67
GLA	Galactosidase Alpha	Protein Coding	50	GC0XM101397	15.65
SLC6A4	Solute Carrier Family 6 Member 4	Protein Coding	49	GC17M030194	15.65
SEC24C	SEC24 Homolog C, COPII Coat Complex Component	Protein Coding	45	GC10P073744	15.64
ERO1B	Endoplasmic Reticulum Oxidoreductase 1 Beta	Protein Coding	33	GC01M236216	15.58
SELENOK	Selenoprotein K	Protein Coding	28	GC03M053884	15.49
PTPN1	Protein Tyrosine Phosphatase Non-Receptor Type 1	Protein Coding	52	GC20P050510	15.48
SEC24B	SEC24 Homolog B, COPII Coat Complex Component	Protein Coding	41	GC04P109433	15.46
PLN	Phospholamban	Protein Coding	45	GC06P118548	15.43
HTT	Huntingtin	Protein Coding	45	GC04P003041	15.42
SP1	Sp1 Transcription Factor	Protein Coding	45	GC12P053380	15.38
EIF2AK2	Eukaryotic Translation Initiation Factor 2 Alpha Kinase 2	Protein Coding	47	GC02M037099	15.37
GJB2	Gap Junction Protein Beta 2	Protein Coding	49	GC13M020187	15.37
MTTP	Microsomal Triglyceride Transfer Protein	Protein Coding	46	GC04P099563	15.32
UBC	Ubiquitin C	Protein Coding	44	GC12M124911	15.32
FOS	Fos Proto-Oncogene, AP-1 Transcription Factor Subunit	Protein Coding	52	GC14P075278	15.3
CASP8	Caspase 8	Protein Coding	54	GC02P201233	15.11
RTN4	Reticulon 4	Protein Coding	46	GC02M054934	15.08
CREB3L2	CAMP Responsive Element Binding Protein 3 Like 2	Protein Coding	40	GC07M137874	15.07
SIRT1	Sirtuin 1	Protein Coding	51	GC10P067884	15.07
CRH	Corticotropin Releasing Hormone	Protein Coding	45	GC08M066176	15.02
KCNJ11	Potassium Inwardly Rectifying Channel Subfamily J Member 11	Protein Coding	49	GC11M017364	15.01
CASP9	Caspase 9	Protein Coding	49	GC01M015491	14.86
CREB3L3	CAMP Responsive Element Binding Protein 3 Like 3	Protein Coding	39	GC19P004153	14.85
TXNDC5	Thioredoxin Domain Containing 5	Protein Coding	40	GC06M007893	14.85
VAPB	VAMP Associated Protein B And C	Protein Coding	47	GC20P058389	14.82
PARK7	Parkinsonism Associated Deglycase	Protein Coding	47	GC01P007968	14.79
ERP27	Endoplasmic Reticulum Protein 27	Protein Coding	37	GC12M014914	14.73
TOR1A	Torsin Family 1 Member A	Protein Coding	45	GC09M129812	14.62
RTN3	Reticulon 3	Protein Coding	43	GC11P063700	14.59
SIGMAR1	Sigma Non-Opioid Intracellular Receptor 1	Protein Coding	47	GC09M034634	14.49
PARP1	Poly(ADP-Ribose) Polymerase 1	Protein Coding	51	GC01M226360	14.47
IL6	Interleukin 6	Protein Coding	51	GC07P022765	14.43
UBQLN1	Ubiquilin 1	Protein Coding	44	GC09M083659	14.43
DSC2	Desmocollin 2	Protein Coding	47	GC18M031058	14.38
LMNA	Lamin A/C	Protein Coding	49	GC01P156082	14.38
TH	Tyrosine Hydroxylase	Protein Coding	53	GC11M002163	14.38
SERPINA3	Serpin Family A Member 3	Protein Coding	45	GC14P094612	14.36
RPN1	Ribophorin I	Protein Coding	43	GC03M128619	14.35
LRRK2	Leucine Rich Repeat Kinase 2	Protein Coding	51	GC12P040196	14.34
TF	Transferrin	Protein Coding	51	GC03P133666	14.32
INPP5K	Inositol Polyphosphate-5-Phosphatase K	Protein Coding	44	GC17M001494	14.31
APOA1	Apolipoprotein A1	Protein Coding	50	GC11M116835	14.29
RER1	Retention In Endoplasmic Reticulum Sorting Receptor 1	Protein Coding	36	GC01P002391	14.26
UGGT1	UDP-Glucose Glycoprotein Glucosyltransferase 1	Protein Coding	39	GC02P128091	14.25
TXN	Thioredoxin	Protein Coding	47	GC09M110243	14.17
ORAI1	ORAI Calcium Release-Activated Calcium Modulator 1	Protein Coding	45	GC12P122635	14.09
CSTB	Cystatin B	Protein Coding	47	GC21M043772	14.06
CHERP	Calcium Homeostasis Endoplasmic Reticulum Protein	Protein Coding	35	GC19M016489	14.05
MAPK10	Mitogen-Activated Protein Kinase 10	Protein Coding	52	GC04M085990	14.04
BAK1	BCL2 Antagonist/Killer 1	Protein Coding	46	GC06M033572	14.01
GJA1	Gap Junction Protein Alpha 1	Protein Coding	52	GC06P121436	13.82
PPP1R15B	Protein Phosphatase 1 Regulatory Subunit 15B	Protein Coding	39	GC01M204400	13.8
AKT1	AKT Serine/Threonine Kinase 1	Protein Coding	56	GC14M104769	13.74
C1S	Complement C1s	Protein Coding	47	GC12P007884	13.73
SEC31A	SEC31 Homolog A, COPII Coat Complex Component	Protein Coding	43	GC04M082818	13.72
PTGS2	Prostaglandin-Endoperoxide Synthase 2	Protein Coding	50	GC01M186640	13.69
PPIB	Peptidylprolyl Isomerase B	Protein Coding	51	GC15M064155	13.67
MTOR	Mechanistic Target Of Rapamycin Kinase	Protein Coding	54	GC01M011106	13.6
LGI4	Leucine Rich Repeat LGI Family Member 4	Protein Coding	40	GC19M035124	13.5
GSR	Glutathione-Disulfide Reductase	Protein Coding	50	GC08M030678	13.46
ALG1	ALG1 Chitobiosyldiphosphodolichol Beta-Mannosyltransferase	Protein Coding	44	GC16P005033	13.37
DPM1	Dolichyl-Phosphate Mannosyltransferase Subunit 1, Catalytic	Protein Coding	45	GC20M050934	13.35
KCNE1	Potassium Voltage-Gated Channel Subfamily E Regulatory Subunit 1	Protein Coding	45	GC21M034446	13.35
DNAH8	Dynein Axonemal Heavy Chain 8	Protein Coding	38	GC06P046078	13.32
TRAF2	TNF Receptor Associated Factor 2	Protein Coding	46	GC09P136881	13.32
CIB1	Calcium And Integrin Binding 1	Protein Coding	42	GC15M090229	13.3
AVP	Arginine Vasopressin	Protein Coding	47	GC20M003082	13.28
VEGFA	Vascular Endothelial Growth Factor A	Protein Coding	51	GC06P043770	13.28
DDOST	Dolichyl-Diphosphooligosaccharide--Protein Glycosyltransferase Non-Catalytic Subunit	Protein Coding	45	GC01M020651	13.26
SESN2	Sestrin 2	Protein Coding	39	GC01P028270	13.17
C1R	Complement C1r	Protein Coding	48	GC12M007110	13.15
IL7	Interleukin 7	Protein Coding	44	GC08M078689	13.15
LMAN2	Lectin, Mannose Binding 2	Protein Coding	39	GC05M177388	13.15
ATF3	Activating Transcription Factor 3	Protein Coding	45	GC01P212565	13.13
SSR4	Signal Sequence Receptor Subunit 4	Protein Coding	43	GC0XP153793	13.09
HMGCR	3-Hydroxy-3-Methylglutaryl-CoA Reductase	Protein Coding	47	GC05P075336	13.04
NOS2	Nitric Oxide Synthase 2	Protein Coding	51	GC17M027756	13.01
IGF2R	Insulin Like Growth Factor 2 Receptor	Protein Coding	47	GC06P159969	13
ESYT1	Extended Synaptotagmin 1	Protein Coding	39	GC12P056162	12.98
UBE2J1	Ubiquitin Conjugating Enzyme E2 J1	Protein Coding	41	GC06M089326	12.94
TFRC	Transferrin Receptor	Protein Coding	50	GC03M196027	12.93
LNPK	Lunapark, ER Junction Formation Factor	Protein Coding	28	GC02M175924	12.86
HSPB1	Heat Shock Protein Family B (Small) Member 1	Protein Coding	52	GC07P076302	12.81
TRPV4	Transient Receptor Potential Cation Channel Subfamily V Member 4	Protein Coding	51	GC12M109783	12.8
COL2A1	Collagen Type II Alpha 1 Chain	Protein Coding	50	GC12M047972	12.79
VWF	Von Willebrand Factor	Protein Coding	50	GC12M005917	12.76
RNF185	Ring Finger Protein 185	Protein Coding	37	GC22P031160	12.6
HP	Haptoglobin	Protein Coding	45	GC16P072089	12.57
IAPP	Islet Amyloid Polypeptide	Protein Coding	41	GC12P021354	12.56
SERPINC1	Serpin Family C Member 1	Protein Coding	49	GC01M174131	12.53
BDNF	Brain Derived Neurotrophic Factor	Protein Coding	48	GC11M027654	12.52
NOX4	NADPH Oxidase 4	Protein Coding	44	GC11M089324	12.5
HSD11B1	Hydroxysteroid 11-Beta Dehydrogenase 1	Protein Coding	51	GC01P209686	12.43
ITPR3	Inositol 1,4,5-Trisphosphate Receptor Type 3	Protein Coding	47	GC06P033620	12.43
TMBIM6	Transmembrane BAX Inhibitor Motif Containing 6	Protein Coding	38	GC12P049707	12.41
SEC62	SEC62 Homolog, Preprotein Translocation Factor	Protein Coding	37	GC03P169966	12.32
EBP	EBP Cholestenol Delta-Isomerase	Protein Coding	44	GC0XP048521	12.3
TAP1	Transporter 1, ATP Binding Cassette Subfamily B Member	Protein Coding	48	GC06M032866	12.3
GATA1	GATA Binding Protein 1	Protein Coding	47	GC0XP048786	12.28
XDH	Xanthine Dehydrogenase	Protein Coding	47	GC02M031294	12.28
CTNNB1	Catenin Beta 1	Protein Coding	54	GC03P041236	12.27
SEC61B	SEC61 Translocon Subunit Beta	Protein Coding	39	GC09P099222	12.27
SELENON	Selenoprotein N	Protein Coding	32	GC01P025800	12.27
ITPR2	Inositol 1,4,5-Trisphosphate Receptor Type 2	Protein Coding	47	GC12M026336	12.25
CASP12	Caspase 12 (Gene/Pseudogene)	Protein Coding	34	GC11M104885	12.24
TAPBP	TAP Binding Protein	Protein Coding	44	GC06M033299	12.24
CKAP4	Cytoskeleton Associated Protein 4	Protein Coding	39	GC12M106237	12.23
CLN3	CLN3 Lysosomal/Endosomal Transmembrane Protein, Battenin	Protein Coding	44	GC16M028466	12.18
CNGA3	Cyclic Nucleotide Gated Channel Subunit Alpha 3	Protein Coding	44	GC02P098329	12.15
SLC8A1	Solute Carrier Family 8 Member A1	Protein Coding	45	GC02M040078	12.15
THBS1	Thrombospondin 1	Protein Coding	45	GC15P039581	12.15
BNIP1	BCL2 Interacting Protein 1	Protein Coding	37	GC05P173144	12.14
EGFR	Epidermal Growth Factor Receptor	Protein Coding	56	GC07P055019	12.13
SQSTM1	Sequestosome 1	Protein Coding	50	GC05P179806	12.12
LPL	Lipoprotein Lipase	Protein Coding	51	GC08P019901	12.04
STUB1	STIP1 Homology And U-Box Containing Protein 1	Protein Coding	47	GC16P001253	12.04
HSPA1B	Heat Shock Protein Family A (Hsp70) Member 1B	Protein Coding	41	GC06P033427	12.02
NR3C1	Nuclear Receptor Subfamily 3 Group C Member 1	Protein Coding	51	GC05M143277	12.01
RPN2	Ribophorin II	Protein Coding	43	GC20P037178	12
AKAP9	A-Kinase Anchoring Protein 9	Protein Coding	43	GC07P091940	11.96
CACNA1S	Calcium Voltage-Gated Channel Subunit Alpha1 S	Protein Coding	48	GC01M201008	11.89
MYH7	Myosin Heavy Chain 7	Protein Coding	48	GC14M023412	11.86
TGFB1	Transforming Growth Factor Beta 1	Protein Coding	54	GC19M041301	11.86
NNT	Nicotinamide Nucleotide Transhydrogenase	Protein Coding	47	GC05P043638	11.83
ADIPOQ	Adiponectin, C1Q And Collagen Domain Containing	Protein Coding	47	GC03P186842	11.81
BCL2L1	BCL2 Like 1	Protein Coding	49	GC20M031664	11.8
ACP1	Acid Phosphatase 1	Protein Coding	45	GC02P000254	11.76
CST3	Cystatin C	Protein Coding	45	GC20M023608	11.75
SURF4	Surfeit 4	Protein Coding	39	GC09M133361	11.75
PON1	Paraoxonase 1	Protein Coding	47	GC07M095297	11.71
MBTPS1	Membrane Bound Transcription Factor Peptidase, Site 1	Protein Coding	44	GC16M084053	11.69
NFKB1	Nuclear Factor Kappa B Subunit 1	Protein Coding	54	GC04P102501	11.67
ABL1	ABL Proto-Oncogene 1, Non-Receptor Tyrosine Kinase	Protein Coding	54	GC09P130713	11.63
CCL2	C-C Motif Chemokine Ligand 2	Protein Coding	50	GC17P034255	11.55
STING1	Stimulator Of Interferon Response CGAMP Interactor 1	Protein Coding	35	GC05M139476	11.53
BBC3	BCL2 Binding Component 3	Protein Coding	43	GC19M047220	11.5
CASQ2	Calsequestrin 2	Protein Coding	45	GC01M115700	11.47
CRYAB	Crystallin Alpha B	Protein Coding	47	GC11M111908	11.46
SEC63	SEC63 Homolog, Protein Translocation Regulator	Protein Coding	44	GC06M107867	11.43
ERLIN2	ER Lipid Raft Associated 2	Protein Coding	41	GC08P037736	11.42
ELANE	Elastase, Neutrophil Expressed	Protein Coding	48	GC19P000854	11.4
IGF2BP2	Insulin Like Growth Factor 2 MRNA Binding Protein 2	Protein Coding	44	GC03M185643	11.4
MAPK9	Mitogen-Activated Protein Kinase 9	Protein Coding	50	GC05M180234	11.4
VIM	Vimentin	Protein Coding	51	GC10P017227	11.4
TNFRSF10B	TNF Receptor Superfamily Member 10b	Protein Coding	52	GC08M023006	11.38
HLA-B	Major Histocompatibility Complex, Class I, B	Protein Coding	46	GC06M031289	11.36
INSIG1	Insulin Induced Gene 1	Protein Coding	40	GC07P155297	11.31
BACE1	Beta-Secretase 1	Protein Coding	48	GC11M117285	11.29
CEBPB	CCAAT Enhancer Binding Protein Beta	Protein Coding	45	GC20P050190	11.26
PDCD6	Programmed Cell Death 6	Protein Coding	40	GC05P000272	11.26
RRBP1	Ribosome Binding Protein 1	Protein Coding	40	GC20M017613	11.24
CANT1	Calcium Activated Nucleotidase 1	Protein Coding	44	GC17M078992	11.23
MAP2	Microtubule Associated Protein 2	Protein Coding	44	GC02P209424	11.22
ERMP1	Endoplasmic Reticulum Metallopeptidase 1	Protein Coding	36	GC09M005756	11.14
UGGT2	UDP-Glucose Glycoprotein Glucosyltransferase 2	Protein Coding	37	GC13M095801	11.14
TRIM13	Tripartite Motif Containing 13	Protein Coding	37	GC13P049995	11.13
VCL	Vinculin	Protein Coding	49	GC10P073995	11.13
BRSK2	BR Serine/Threonine Kinase 2	Protein Coding	41	GC11P001389	11.12
CYBA	Cytochrome B-245 Alpha Chain	Protein Coding	47	GC16M088643	11.12
CRYAA	Crystallin Alpha A	Protein Coding	45	GC21P043169	11.07
GBF1	Golgi Brefeldin A Resistant Guanine Nucleotide Exchange Factor 1	Protein Coding	44	GC10P102245	11.06
JPH2	Junctophilin 2	Protein Coding	40	GC20M044111	11.06
TRIP11	Thyroid Hormone Receptor Interactor 11	Protein Coding	43	GC14M091965	11.06
HSPA9	Heat Shock Protein Family A (Hsp70) Member 9	Protein Coding	48	GC05M138554	11.05
PDIA6	Protein Disulfide Isomerase Family A Member 6	Protein Coding	41	GC02M010774	11.01
ADAM10	ADAM Metallopeptidase Domain 10	Protein Coding	54	GC15M058588	10.97
DYSF	Dysferlin	Protein Coding	45	GC02P071453	10.97
SREBF1	Sterol Regulatory Element Binding Transcription Factor 1	Protein Coding	45	GC17M017810	10.92
TRPC1	Transient Receptor Potential Cation Channel Subfamily C Member 1	Protein Coding	43	GC03P142724	10.92
KEAP1	Kelch Like ECH Associated Protein 1	Protein Coding	48	GC19M010486	10.91
TLR4	Toll Like Receptor 4	Protein Coding	52	GC09P117704	10.91
CYP2E1	Cytochrome P450 Family 2 Subfamily E Member 1	Protein Coding	47	GC10P133520	10.89
SGK1	Serum/Glucocorticoid Regulated Kinase 1	Protein Coding	50	GC06M134169	10.87
HSD11B2	Hydroxysteroid 11-Beta Dehydrogenase 2	Protein Coding	47	GC16P067433	10.86
PPARG	Peroxisome Proliferator Activated Receptor Gamma	Protein Coding	54	GC03P012287	10.86
TMEM33	Transmembrane Protein 33	Protein Coding	35	GC04P041937	10.86
UBB	Ubiquitin B	Protein Coding	44	GC17P016380	10.86
PMM2	Phosphomannomutase 2	Protein Coding	48	GC16P008788	10.83
RTN1	Reticulon 1	Protein Coding	39	GC14M059595	10.76
ESR1	Estrogen Receptor 1	Protein Coding	55	GC06P151656	10.75
FAF2	Fas Associated Factor Family Member 2	Protein Coding	39	GC05P176447	10.75
GET3	Guided Entry Of Tail-Anchored Proteins Factor 3, ATPase	Protein Coding	35	GC19P012737	10.75
HSP90AB1	Heat Shock Protein 90 Alpha Family Class B Member 1	Protein Coding	47	GC06P044246	10.75
UBE2G2	Ubiquitin Conjugating Enzyme E2 G2	Protein Coding	45	GC21M044768	10.74
G6PC	Glucose-6-Phosphatase Catalytic Subunit	Protein Coding	44	GC17P042900	10.73
PRKAA1	Protein Kinase AMP-Activated Catalytic Subunit Alpha 1	Protein Coding	49	GC05M040759	10.69
EGF	Epidermal Growth Factor	Protein Coding	52	GC04P109912	10.68
CAV1	Caveolin 1	Protein Coding	50	GC07P116524	10.65
RAB1B	RAB1B, Member RAS Oncogene Family	Protein Coding	43	GC11P066270	10.64
BGLAP	Bone Gamma-Carboxyglutamate Protein	Protein Coding	41	GC01P156242	10.63
CALM1	Calmodulin 1	Protein Coding	45	GC14P090396	10.63
RAB1A	RAB1A, Member RAS Oncogene Family	Protein Coding	42	GC02M065048	10.61
ATP2C1	ATPase Secretory Pathway Ca2+ Transporting 1	Protein Coding	46	GC03P130850	10.6
EDEM3	ER Degradation Enhancing Alpha-Mannosidase Like Protein 3	Protein Coding	36	GC01M184690	10.6
MAPK3	Mitogen-Activated Protein Kinase 3	Protein Coding	51	GC16M030117	10.57
CRP	C-Reactive Protein	Protein Coding	48	GC01M159715	10.56
ADAMTSL1	ADAMTS Like 1	Protein Coding	42	GC09P017906	10.55
PLOD2	Procollagen-Lysine,2-Oxoglutarate 5-Dioxygenase 2	Protein Coding	46	GC03M146069	10.55
CD40	CD40 Molecule	Protein Coding	50	GC20P046118	10.54
ENO2	Enolase 2	Protein Coding	49	GC12P006913	10.54
PIK3R1	Phosphoinositide-3-Kinase Regulatory Subunit 1	Protein Coding	52	GC05P068215	10.5
SOAT1	Sterol O-Acyltransferase 1	Protein Coding	45	GC01P179262	10.5
SREBF2	Sterol Regulatory Element Binding Transcription Factor 2	Protein Coding	44	GC22P041833	10.49
GSK3B	Glycogen Synthase Kinase 3 Beta	Protein Coding	51	GC03M119821	10.47
HSPD1	Heat Shock Protein Family D (Hsp60) Member 1	Protein Coding	49	GC02M197486	10.43
MAP1LC3A	Microtubule Associated Protein 1 Light Chain 3 Alpha	Protein Coding	45	GC20P034546	10.42
DDRGK1	DDRGK Domain Containing 1	Protein Coding	38	GC20M003191	10.39
VAPA	VAMP Associated Protein A	Protein Coding	44	GC18P009904	10.39
IFNG	Interferon Gamma	Protein Coding	50	GC12M068064	10.37
COL1A1	Collagen Type I Alpha 1 Chain	Protein Coding	52	GC17M050183	10.33
SLN	Sarcolipin	Protein Coding	33	GC11M107709	10.33
ALG13	ALG13 UDP-N-Acetylglucosaminyltransferase Subunit	Protein Coding	38	GC0XP111665	10.31
CXCR4	C-X-C Motif Chemokine Receptor 4	Protein Coding	54	GC02M136114	10.31
EDEM2	ER Degradation Enhancing Alpha-Mannosidase Like Protein 2	Protein Coding	40	GC20M035115	10.3
CASP7	Caspase 7	Protein Coding	51	GC10P113679	10.24
TUSC3	Tumor Suppressor Candidate 3	Protein Coding	43	GC08P015417	10.24
PNKD	PNKD Metallo-Beta-Lactamase Domain Containing	Protein Coding	43	GC02P218270	10.21
IER3IP1	Immediate Early Response 3 Interacting Protein 1	Protein Coding	38	GC18M047152	10.2
KCNQ1	Potassium Voltage-Gated Channel Subfamily Q Member 1	Protein Coding	51	GC11P002444	10.18
LDLR	Low Density Lipoprotein Receptor	Protein Coding	50	GC19P011061	10.18
FKBP14	FKBP Prolyl Isomerase 14	Protein Coding	41	GC07M030010	10.17
AIFM1	Apoptosis Inducing Factor Mitochondria Associated 1	Protein Coding	51	GC0XM130129	10.16
IL10	Interleukin 10	Protein Coding	49	GC01M206767	10.14
HIF1A	Hypoxia Inducible Factor 1 Subunit Alpha	Protein Coding	49	GC14P061695	10.12
PRDX4	Peroxiredoxin 4	Protein Coding	44	GC0XP023665	10.12
ALG3	ALG3 Alpha-1,3- Mannosyltransferase	Protein Coding	43	GC03M184244	10.11
BMP2	Bone Morphogenetic Protein 2	Protein Coding	48	GC20P006696	10.1
GAPDH	Glyceraldehyde-3-Phosphate Dehydrogenase	Protein Coding	50	GC12P006630	10.09
ALG11	ALG11 Alpha-1,2-Mannosyltransferase	Protein Coding	41	GC13P052012	10.08
FGFR3	Fibroblast Growth Factor Receptor 3	Protein Coding	56	GC04P001795	10.08
NCK1	NCK Adaptor Protein 1	Protein Coding	47	GC03P136862	10.08
BCL2L11	BCL2 Like 11	Protein Coding	47	GC02P111119	10.05
CDKN1A	Cyclin Dependent Kinase Inhibitor 1A	Protein Coding	51	GC06P046057	10.04
CYBB	Cytochrome B-245 Beta Chain	Protein Coding	48	GC0XP037780	10.04
ERGIC3	ERGIC And Golgi 3	Protein Coding	37	GC20P035542	10.03
HLA-A	Major Histocompatibility Complex, Class I, A	Protein Coding	48	GC06P033211	10.01
FICD	FIC Domain Containing	Protein Coding	34	GC12P108515	10
POR	Cytochrome P450 Oxidoreductase	Protein Coding	50	GC07P075899	10
ATM	ATM Serine/Threonine Kinase	Protein Coding	55	GC11P108222	9.98
APEX1	Apurinic/Apyrimidinic Endodeoxyribonuclease 1	Protein Coding	47	GC14P020455	9.96
VCAM1	Vascular Cell Adhesion Molecule 1	Protein Coding	47	GC01P100719	9.96
NQO1	NAD(P)H Quinone Dehydrogenase 1	Protein Coding	51	GC16M069706	9.94
PTPN11	Protein Tyrosine Phosphatase Non-Receptor Type 11	Protein Coding	55	GC12P112418	9.94
PCSK9	Proprotein Convertase Subtilisin/Kexin Type 9	Protein Coding	52	GC01P055039	9.93
SLC37A4	Solute Carrier Family 37 Member 4	Protein Coding	44	GC11M119024	9.93
TRAPPC2	Trafficking Protein Particle Complex 2	Protein Coding	39	GC0XM013712	9.93
MAP2K7	Mitogen-Activated Protein Kinase Kinase 7	Protein Coding	47	GC19P007903	9.91
CPT2	Carnitine Palmitoyltransferase 2	Protein Coding	50	GC01P053196	9.9
BOK	BCL2 Family Apoptosis Regulator BOK	Protein Coding	40	GC02P241558	9.89
COL1A2	Collagen Type I Alpha 2 Chain	Protein Coding	48	GC07P094394	9.89
DNAJB12	DnaJ Heat Shock Protein Family (Hsp40) Member B12	Protein Coding	37	GC10M072332	9.87
BECN1	Beclin 1	Protein Coding	48	GC17M042810	9.86
RECK	Reversion Inducing Cysteine Rich Protein With Kazal Motifs	Protein Coding	42	GC09P036036	9.86
TOMM40	Translocase Of Outer Mitochondrial Membrane 40	Protein Coding	41	GC19P044890	9.86
SRC	SRC Proto-Oncogene, Non-Receptor Tyrosine Kinase	Protein Coding	53	GC20P037344	9.84
GPR37	G Protein-Coupled Receptor 37	Protein Coding	45	GC07M124745	9.83
SERPINI1	Serpin Family I Member 1	Protein Coding	47	GC03P167735	9.83
G6PD	Glucose-6-Phosphate Dehydrogenase	Protein Coding	52	GC0XM154531	9.8
COPB1	COPI Coat Complex Subunit Beta 1	Protein Coding	39	GC11M014436	9.79
PKP2	Plakophilin 2	Protein Coding	46	GC12M032790	9.78
PRL	Prolactin	Protein Coding	44	GC06M022230	9.78
SEC61G	SEC61 Translocon Subunit Gamma	Protein Coding	37	GC07M054752	9.78
UBE2D2	Ubiquitin Conjugating Enzyme E2 D2	Protein Coding	45	GC05P139526	9.78
ABCC8	ATP Binding Cassette Subfamily C Member 8	Protein Coding	47	GC11M017392	9.72
ERLIN1	ER Lipid Raft Associated 1	Protein Coding	43	GC10M100150	9.72
TEX264	Testis Expressed 264, ER-Phagy Receptor	Protein Coding	36	GC03P051663	9.72
STT3A	STT3 Oligosaccharyltransferase Complex Catalytic Subunit A	Protein Coding	45	GC11P125592	9.7
DNM1L	Dynamin 1 Like	Protein Coding	48	GC12P032679	9.68
NLRP3	NLR Family Pyrin Domain Containing 3	Protein Coding	48	GC01P247415	9.67
UBE2D3	Ubiquitin Conjugating Enzyme E2 D3	Protein Coding	45	GC04M102794	9.67
TMEM43	Transmembrane Protein 43	Protein Coding	41	GC03P014124	9.65
RUNX2	RUNX Family Transcription Factor 2	Protein Coding	48	GC06P045327	9.62
RHOA	Ras Homolog Family Member A	Protein Coding	48	GC03M049359	9.59
UBE2J2	Ubiquitin Conjugating Enzyme E2 J2	Protein Coding	42	GC01M001254	9.59
ARL6IP1	ADP Ribosylation Factor Like GTPase 6 Interacting Protein 1	Protein Coding	41	GC16M018792	9.58
NUPR1	Nuclear Protein 1, Transcriptional Regulator	Protein Coding	37	GC16M028548	9.57
TXNIP	Thioredoxin Interacting Protein	Protein Coding	39	GC01M145992	9.57
TNFSF11	TNF Superfamily Member 11	Protein Coding	49	GC13P042562	9.55
PPARA	Peroxisome Proliferator Activated Receptor Alpha	Protein Coding	47	GC22P046150	9.52
GABARAPL1	GABA Type A Receptor Associated Protein Like 1	Protein Coding	44	GC12P010212	9.51
TRPM4	Transient Receptor Potential Cation Channel Subfamily M Member 4	Protein Coding	47	GC19P049157	9.51
TRAM1	Translocation Associated Membrane Protein 1	Protein Coding	40	GC08M070573	9.49
SRPRA	SRP Receptor Subunit Alpha	Protein Coding	31	GC11M126263	9.48
LIPC	Lipase C, Hepatic Type	Protein Coding	46	GC15P058410	9.46
STAU1	Staufen Double-Stranded RNA Binding Protein 1	Protein Coding	39	GC20M049113	9.44
FKRP	Fukutin Related Protein	Protein Coding	41	GC19P046746	9.43
TMEM208	Transmembrane Protein 208	Protein Coding	32	GC16P067230	9.43
UFL1	UFM1 Specific Ligase 1	Protein Coding	35	GC06P096521	9.43
STX17	Syntaxin 17	Protein Coding	36	GC09P099906	9.42
TYR	Tyrosinase	Protein Coding	48	GC11P089177	9.41
MAP1LC3B	Microtubule Associated Protein 1 Light Chain 3 Beta	Protein Coding	44	GC16P087384	9.39
CLCN1	Chloride Voltage-Gated Channel 1	Protein Coding	45	GC07P143316	9.38
CRHR1	Corticotropin Releasing Hormone Receptor 1	Protein Coding	46	GC17P045784	9.37
RNF139	Ring Finger Protein 139	Protein Coding	40	GC08P124474	9.37
TCF7L2	Transcription Factor 7 Like 2	Protein Coding	47	GC10P112950	9.37
VKORC1	Vitamin K Epoxide Reductase Complex Subunit 1	Protein Coding	48	GC16M031105	9.36
HSPA6	Heat Shock Protein Family A (Hsp70) Member 6	Protein Coding	45	GC01P161524	9.34
CAPN2	Calpain 2	Protein Coding	48	GC01P223701	9.33
RB1	RB Transcriptional Corepressor 1	Protein Coding	51	GC13P048303	9.33
GANAB	Glucosidase II Alpha Subunit	Protein Coding	46	GC11M063073	9.32
NPPB	Natriuretic Peptide B	Protein Coding	45	GC01M011858	9.28
DCN	Decorin	Protein Coding	48	GC12M091140	9.26
NR3C2	Nuclear Receptor Subfamily 3 Group C Member 2	Protein Coding	49	GC04M148078	9.26
OSBP	Oxysterol Binding Protein	Protein Coding	41	GC11M059818	9.25
UFD1	Ubiquitin Recognition Factor In ER Associated Degradation 1	Protein Coding	36	GC22M019450	9.25
NOTCH1	Notch Receptor 1	Protein Coding	52	GC09M136582	9.24
TMED10	Transmembrane P24 Trafficking Protein 10	Protein Coding	45	GC14M075132	9.23
HLA-DRB3	Major Histocompatibility Complex, Class II, DR Beta 3	Protein Coding	28	GC06Mn03715	9.22
IGF1	Insulin Like Growth Factor 1	Protein Coding	50	GC12M102395	9.22
TAP2	Transporter 2, ATP Binding Cassette Subfamily B Member	Protein Coding	45	GC06M032821	9.22
TMED9	Transmembrane P24 Trafficking Protein 9	Protein Coding	36	GC05P177594	9.2
FAS	Fas Cell Surface Death Receptor	Protein Coding	52	GC10P088969	9.19
MDM2	MDM2 Proto-Oncogene	Protein Coding	54	GC12P068808	9.19
BSG	Basigin (Ok Blood Group)	Protein Coding	45	GC19P000571	9.18
TMED4	Transmembrane P24 Trafficking Protein 4	Protein Coding	35	GC07M044577	9.17
RNF5	Ring Finger Protein 5	Protein Coding	41	GC06P033439	9.16
DHCR24	24-Dehydrocholesterol Reductase	Protein Coding	45	GC01M054849	9.14
CCR6	C-C Motif Chemokine Receptor 6	Protein Coding	46	GC06P167111	9.13
FOXO1	Forkhead Box O1	Protein Coding	50	GC13M040555	9.13
USO1	USO1 Vesicle Transport Factor	Protein Coding	40	GC04P075724	9.12
AGR2	Anterior Gradient 2, Protein Disulphide Isomerase Family Member	Protein Coding	42	GC07M016818	9.1
ITIH4	Inter-Alpha-Trypsin Inhibitor Heavy Chain 4	Protein Coding	44	GC03M052812	9.1
TRPC4	Transient Receptor Potential Cation Channel Subfamily C Member 4	Protein Coding	46	GC13M037636	9.1
CD8A	CD8a Molecule	Protein Coding	48	GC02M086784	9.09
LEP	Leptin	Protein Coding	49	GC07P128241	9.08
TIA1	TIA1 Cytotoxic Granule Associated RNA Binding Protein	Protein Coding	44	GC02M070209	9.08
SCAP	SREBF Chaperone	Protein Coding	41	GC03M047413	9.07
ZFAND2B	Zinc Finger AN1-Type Containing 2B	Protein Coding	36	GC02P219195	9.07
OSBPL8	Oxysterol Binding Protein Like 8	Protein Coding	39	GC12M076354	9.06
TMED2	Transmembrane P24 Trafficking Protein 2	Protein Coding	37	GC12P123584	9.04
MAN2A1	Mannosidase Alpha Class 2A Member 1	Protein Coding	43	GC05P109689	9.03
UBQLN2	Ubiquilin 2	Protein Coding	44	GC0XP056563	9.01
NPLOC4	NPL4 Homolog, Ubiquitin Recognition Factor	Protein Coding	40	GC17M081556	9
RNF186	Ring Finger Protein 186	Protein Coding	33	GC01M019814	9
KTN1	Kinectin 1	Protein Coding	40	GC14P055559	8.99
PRKAA2	Protein Kinase AMP-Activated Catalytic Subunit Alpha 2	Protein Coding	51	GC01P056645	8.95
FABP1	Fatty Acid Binding Protein 1	Protein Coding	45	GC02M088122	8.94
C9orf72	C9orf72-SMCR8 Complex Subunit	Protein Coding	42	GC09M027539	8.93
CP	Ceruloplasmin	Protein Coding	49	GC03M149162	8.93
TMX1	Thioredoxin Related Transmembrane Protein 1	Protein Coding	39	GC14P051240	8.92
ARSA	Arylsulfatase A	Protein Coding	48	GC22M050622	8.9
CALHM1	Calcium Homeostasis Modulator 1	Protein Coding	35	GC10M103454	8.9
CUL1	Cullin 1	Protein Coding	47	GC07P148697	8.9
G3BP1	G3BP Stress Granule Assembly Factor 1	Protein Coding	41	GC05P151771	8.9
GCG	Glucagon	Protein Coding	42	GC02M162142	8.9
MATN3	Matrilin 3	Protein Coding	44	GC02M019992	8.9
TMEM214	Transmembrane Protein 214	Protein Coding	35	GC02P026997	8.9
RAB6A	RAB6A, Member RAS Oncogene Family	Protein Coding	42	GC11M073676	8.87
RAC1	Rac Family Small GTPase 1	Protein Coding	51	GC07P006380	8.87
CCDC47	Coiled-Coil Domain Containing 47	Protein Coding	35	GC17M063745	8.86
TMTC3	Transmembrane O-Mannosyltransferase Targeting Cadherins 3	Protein Coding	37	GC12P088142	8.86
ACTC1	Actin Alpha Cardiac Muscle 1	Protein Coding	43	GC15M034788	8.85
CASP2	Caspase 2	Protein Coding	50	GC07P144746	8.84
ORMDL3	ORMDL Sphingolipid Biosynthesis Regulator 3	Protein Coding	40	GC17M039921	8.84
RNFT1	Ring Finger Protein, Transmembrane 1	Protein Coding	36	GC17M059952	8.84
GPT	Glutamic--Pyruvic Transaminase	Protein Coding	42	GC08P144502	8.83
PON2	Paraoxonase 2	Protein Coding	44	GC07M095404	8.83
HMGB1	High Mobility Group Box 1	Protein Coding	45	GC13M030456	8.82
MGAT5	Alpha-1,6-Mannosylglycoprotein 6-Beta-N-Acetylglucosaminyltransferase	Protein Coding	40	GC02P134119	8.82
SSR2	Signal Sequence Receptor Subunit 2	Protein Coding	41	GC01M156009	8.82
JPH4	Junctophilin 4	Protein Coding	35	GC14M023568	8.81
UFM1	Ubiquitin Fold Modifier 1	Protein Coding	41	GC13P038349	8.81
PTGS1	Prostaglandin-Endoperoxide Synthase 1	Protein Coding	48	GC09P122370	8.8
TRIB3	Tribbles Pseudokinase 3	Protein Coding	45	GC20P000361	8.8
ASPH	Aspartate Beta-Hydroxylase	Protein Coding	44	GC08M061500	8.78
MYOC	Myocilin	Protein Coding	43	GC01M171604	8.78
CREB1	CAMP Responsive Element Binding Protein 1	Protein Coding	50	GC02P207529	8.76
PIK3CG	Phosphatidylinositol-4,5-Bisphosphate 3-Kinase Catalytic Subunit Gamma	Protein Coding	49	GC07P106865	8.76
HTRA2	HtrA Serine Peptidase 2	Protein Coding	48	GC02P074529	8.75
TFG	Trafficking From ER To Golgi Regulator	Protein Coding	46	GC03P100709	8.75
ANXA5	Annexin A5	Protein Coding	48	GC04M121667	8.73
GABARAP	GABA Type A Receptor-Associated Protein	Protein Coding	45	GC17M007240	8.71
ARSG	Arylsulfatase G	Protein Coding	44	GC17P068326	8.7
ITGB1	Integrin Subunit Beta 1	Protein Coding	51	GC10M032900	8.69
MAN1A1	Mannosidase Alpha Class 1A Member 1	Protein Coding	40	GC06M119269	8.69
PRKCD	Protein Kinase C Delta	Protein Coding	55	GC03P053156	8.69
AGER	Advanced Glycosylation End-Product Specific Receptor	Protein Coding	45	GC06M032180	8.68
CYP1A1	Cytochrome P450 Family 1 Subfamily A Member 1	Protein Coding	48	GC15M074719	8.68
INSR	Insulin Receptor	Protein Coding	55	GC19M007112	8.67
PPARGC1A	PPARG Coactivator 1 Alpha	Protein Coding	48	GC04M023755	8.65
SCAMP5	Secretory Carrier Membrane Protein 5	Protein Coding	37	GC15P074957	8.65
STAT3	Signal Transducer And Activator Of Transcription 3	Protein Coding	54	GC17M042313	8.64
TTN	Titin	Protein Coding	48	GC02M178525	8.64
NPY	Neuropeptide Y	Protein Coding	47	GC07P024290	8.63
TG	Thyroglobulin	Protein Coding	43	GC08P132866	8.61
TMCO1	Transmembrane And Coiled-Coil Domains 1	Protein Coding	41	GC01M165724	8.61
FOXO3	Forkhead Box O3	Protein Coding	45	GC06P108559	8.59
DNAJA1	DnaJ Heat Shock Protein Family (Hsp40) Member A1	Protein Coding	43	GC09P033025	8.58
PIEZO1	Piezo Type Mechanosensitive Ion Channel Component 1	Protein Coding	39	GC16M088715	8.57
BAG1	BAG Cochaperone 1	Protein Coding	44	GC09M033245	8.56
RPSA	Ribosomal Protein SA	Protein Coding	46	GC03P039406	8.56
KNG1	Kininogen 1	Protein Coding	45	GC03P186717	8.54
RYR3	Ryanodine Receptor 3	Protein Coding	43	GC15P033310	8.54
TOR1B	Torsin Family 1 Member B	Protein Coding	39	GC09P129803	8.54
SSR1	Signal Sequence Receptor Subunit 1	Protein Coding	41	GC06M007268	8.53
ADRB2	Adrenoceptor Beta 2	Protein Coding	50	GC05P148825	8.52
NOS1	Nitric Oxide Synthase 1	Protein Coding	50	GC12M117208	8.51
IREB2	Iron Responsive Element Binding Protein 2	Protein Coding	44	GC15P078437	8.5
P4HTM	Prolyl 4-Hydroxylase, Transmembrane	Protein Coding	37	GC03P049150	8.5
AGR3	Anterior Gradient 3, Protein Disulphide Isomerase Family Member	Protein Coding	39	GC07M016854	8.49
CDIPT	CDP-Diacylglycerol--Inositol 3-Phosphatidyltransferase	Protein Coding	42	GC16M029870	8.49
SRP68	Signal Recognition Particle 68	Protein Coding	36	GC17M076038	8.49
CCDC88B	Coiled-Coil Domain Containing 88B	Protein Coding	33	GC11P064340	8.48
CERT1	Ceramide Transporter 1	Protein Coding	35	GC05M075356	8.43
LRP5	LDL Receptor Related Protein 5	Protein Coding	50	GC11P068298	8.43
NGF	Nerve Growth Factor	Protein Coding	52	GC01M115285	8.42
RAB10	RAB10, Member RAS Oncogene Family	Protein Coding	44	GC02P026033	8.4
TLR9	Toll Like Receptor 9	Protein Coding	46	GC03M052222	8.4
SHH	Sonic Hedgehog Signaling Molecule	Protein Coding	50	GC07M155799	8.39
MMP9	Matrix Metallopeptidase 9	Protein Coding	54	GC20P046008	8.36
UGT1A1	UDP Glucuronosyltransferase Family 1 Member A1	Protein Coding	50	GC02P233760	8.36
PINK1	PTEN Induced Kinase 1	Protein Coding	48	GC01P020634	8.34
ERGIC2	ERGIC And Golgi 2	Protein Coding	37	GC12M029337	8.33
SERPINA7	Serpin Family A Member 7	Protein Coding	40	GC0XM106032	8.33
YKT6	YKT6 V-SNARE Homolog	Protein Coding	41	GC07P044200	8.33
SEC22B	SEC22 Homolog B, Vesicle Trafficking Protein (Gene/Pseudogene)	Protein Coding	36	GC01M120150	8.32
SGPP1	Sphingosine-1-Phosphate Phosphatase 1	Protein Coding	40	GC14M063684	8.31
MGST1	Microsomal Glutathione S-Transferase 1	Protein Coding	44	GC12P016347	8.3
RBX1	Ring-Box 1	Protein Coding	44	GC22P040951	8.3
STARD3	StAR Related Lipid Transfer Domain Containing 3	Protein Coding	40	GC17P039637	8.29
CD36	CD36 Molecule	Protein Coding	50	GC07P080369	8.28
ESYT2	Extended Synaptotagmin 2	Protein Coding	37	GC07M158730	8.27
GBA	Glucosylceramidase Beta	Protein Coding	49	GC01M155234	8.27
SCG5	Secretogranin V	Protein Coding	39	GC15P032641	8.26
KDR	Kinase Insert Domain Receptor	Protein Coding	55	GC04M055078	8.24
SCD	Stearoyl-CoA Desaturase	Protein Coding	49	GC10P100347	8.24
TERT	Telomerase Reverse Transcriptase	Protein Coding	53	GC05M001253	8.24
PKD2	Polycystin 2, Transient Receptor Potential Cation Channel	Protein Coding	47	GC04P088007	8.23
CREBRF	CREB3 Regulatory Factor	Protein Coding	32	GC05P173056	8.22
GSTM1	Glutathione S-Transferase Mu 1	Protein Coding	43	GC01P109687	8.22
GPX1	Glutathione Peroxidase 1	Protein Coding	49	GC03M049370	8.21
RHBDD1	Rhomboid Domain Containing 1	Protein Coding	36	GC02P226835	8.21
TGM2	Transglutaminase 2	Protein Coding	50	GC20M038127	8.21
UBE4B	Ubiquitination Factor E4B	Protein Coding	41	GC01P010032	8.21
DSG2	Desmoglein 2	Protein Coding	47	GC18P031498	8.2
STX18	Syntaxin 18	Protein Coding	38	GC04M004417	8.19
COL9A1	Collagen Type IX Alpha 1 Chain	Protein Coding	43	GC06M070215	8.18
MARCHF6	Membrane Associated Ring-CH-Type Finger 6	Protein Coding	29	GC05P010356	8.18
FKBP10	FKBP Prolyl Isomerase 10	Protein Coding	41	GC17P041812	8.17
UBA52	Ubiquitin A-52 Residue Ribosomal Protein Fusion Product 1	Protein Coding	43	GC19P018563	8.14
UBE2D1	Ubiquitin Conjugating Enzyme E2 D1	Protein Coding	47	GC10P058334	8.14
WNT1	Wnt Family Member 1	Protein Coding	48	GC12P049041	8.14
CDK1	Cyclin Dependent Kinase 1	Protein Coding	47	GC10P060772	8.13
DES	Desmin	Protein Coding	49	GC02P219418	8.13
HSPA1L	Heat Shock Protein Family A (Hsp70) Member 1 Like	Protein Coding	44	GC06M031809	8.13
ACAN	Aggrecan	Protein Coding	47	GC15P088814	8.1
ATXN3	Ataxin 3	Protein Coding	45	GC14M093534	8.09
ACE	Angiotensin I Converting Enzyme	Protein Coding	51	GC17P063477	8.08
JPH3	Junctophilin 3	Protein Coding	42	GC16P087601	8.08
UBQLN4	Ubiquilin 4	Protein Coding	41	GC01M156033	8.08
ARSH	Arylsulfatase Family Member H	Protein Coding	35	GC0XP003006	8.07
FBXO6	F-Box Protein 6	Protein Coding	36	GC01P011664	8.06
FUS	FUS RNA Binding Protein	Protein Coding	45	GC16P031418	8.06
GUSB	Glucuronidase Beta	Protein Coding	48	GC07M065960	8.06
PML	Promyelocytic Leukemia	Protein Coding	47	GC15P073994	8.06
AGTR1	Angiotensin II Receptor Type 1	Protein Coding	51	GC03P148697	8.04
SEC23IP	SEC23 Interacting Protein	Protein Coding	39	GC10P119892	8.02
TTR	Transthyretin	Protein Coding	51	GC18P031557	8.02
AUP1	AUP1 Lipid Droplet Regulating VLDL Assembly Factor	Protein Coding	38	GC02M074526	8.01
NGLY1	N-Glycanase 1	Protein Coding	44	GC03M025718	8
PRKCSH	Protein Kinase C Substrate 80K-H	Protein Coding	45	GC19P011435	8
IVL	Involucrin	Protein Coding	39	GC01P152881	7.99
UBXN4	UBX Domain Protein 4	Protein Coding	36	GC02P135741	7.99
JKAMP	JNK1/MAPK8 Associated Membrane Protein	Protein Coding	35	GC14P059484	7.98
HSPA2	Heat Shock Protein Family A (Hsp70) Member 2	Protein Coding	45	GC14P064535	7.96
TNFSF10	TNF Superfamily Member 10	Protein Coding	48	GC03M172505	7.96
GET4	Guided Entry Of Tail-Anchored Proteins Factor 4	Protein Coding	35	GC07P000876	7.94
HSD17B10	Hydroxysteroid 17-Beta Dehydrogenase 10	Protein Coding	47	GC0XM053431	7.94
DAB2IP	DAB2 Interacting Protein	Protein Coding	40	GC09P121566	7.93
UBL4A	Ubiquitin Like 4A	Protein Coding	36	GC0XM154483	7.93
BSCL2	BSCL2 Lipid Droplet Biogenesis Associated, Seipin	Protein Coding	43	GC11M063080	7.92
GSTP1	Glutathione S-Transferase Pi 1	Protein Coding	51	GC11P067583	7.92
MFN2	Mitofusin 2	Protein Coding	50	GC01P011980	7.92
UBE2K	Ubiquitin Conjugating Enzyme E2 K	Protein Coding	43	GC04P039700	7.91
CAMK2G	Calcium/Calmodulin Dependent Protein Kinase II Gamma	Protein Coding	48	GC10M073812	7.9
TMEM117	Transmembrane Protein 117	Protein Coding	33	GC12P043795	7.87
GOSR1	Golgi SNAP Receptor Complex Member 1	Protein Coding	40	GC17P030477	7.86
OPA3	Outer Mitochondrial Membrane Lipid Metabolism Regulator OPA3	Protein Coding	40	GC19M045527	7.86
SCN4A	Sodium Voltage-Gated Channel Alpha Subunit 4	Protein Coding	45	GC17M063938	7.86
GOLGA2	Golgin A2	Protein Coding	42	GC09M128255	7.85
MYC	MYC Proto-Oncogene, BHLH Transcription Factor	Protein Coding	53	GC08P127735	7.84
CYB5R3	Cytochrome B5 Reductase 3	Protein Coding	45	GC22M042617	7.83
SVIP	Small VCP Interacting Protein	Protein Coding	34	GC11M022799	7.82
NLRP1	NLR Family Pyrin Domain Containing 1	Protein Coding	45	GC17M005499	7.8
ZDHHC6	Zinc Finger DHHC-Type Palmitoyltransferase 6	Protein Coding	36	GC10M112430	7.8
EEF2	Eukaryotic Translation Elongation Factor 2	Protein Coding	50	GC19M003976	7.79
TMEM259	Transmembrane Protein 259	Protein Coding	32	GC19M001010	7.79
TNFRSF1A	TNF Receptor Superfamily Member 1A	Protein Coding	51	GC12M006328	7.79
CDK5	Cyclin Dependent Kinase 5	Protein Coding	54	GC07M151053	7.78
DSPP	Dentin Sialophosphoprotein	Protein Coding	37	GC04P087608	7.78
EEF1A1	Eukaryotic Translation Elongation Factor 1 Alpha 1	Protein Coding	44	GC06M073515	7.77
NSFL1C	NSFL1 Cofactor	Protein Coding	40	GC20M001442	7.77
F8	Coagulation Factor VIII	Protein Coding	47	GC0XM154835	7.76
TMX3	Thioredoxin Related Transmembrane Protein 3	Protein Coding	39	GC18M068673	7.76
OXT	Oxytocin/Neurophysin I Prepropeptide	Protein Coding	41	GC20P003068	7.75
SLC2A1	Solute Carrier Family 2 Member 1	Protein Coding	54	GC01M042925	7.75
EIF2AK1	Eukaryotic Translation Initiation Factor 2 Alpha Kinase 1	Protein Coding	43	GC07M006022	7.74
ICAM1	Intercellular Adhesion Molecule 1	Protein Coding	52	GC19P010270	7.73
CACNB4	Calcium Voltage-Gated Channel Auxiliary Subunit Beta 4	Protein Coding	47	GC02M151832	7.72
CDKAL1	CDK5 Regulatory Subunit Associated Protein 1 Like 1	Protein Coding	39	GC06P020534	7.72
FMR1	FMRP Translational Regulator 1	Protein Coding	46	GC0XP147912	7.72
FURIN	Furin, Paired Basic Amino Acid Cleaving Enzyme	Protein Coding	48	GC15P090868	7.72
PLA2G6	Phospholipase A2 Group VI	Protein Coding	50	GC22M045345	7.7
COPA	COPI Coat Complex Subunit Alpha	Protein Coding	42	GC01M160288	7.69
PTGIS	Prostaglandin I2 Synthase	Protein Coding	48	GC20M049503	7.68
MAPKAPK2	MAPK Activated Protein Kinase 2	Protein Coding	50	GC01P206684	7.67
SSR3	Signal Sequence Receptor Subunit 3	Protein Coding	38	GC03M156540	7.67
TFEB	Transcription Factor EB	Protein Coding	43	GC06M041835	7.66
CYP1A2	Cytochrome P450 Family 1 Subfamily A Member 2	Protein Coding	47	GC15P074748	7.65
DUSP19	Dual Specificity Phosphatase 19	Protein Coding	40	GC02P183078	7.64
DNAJB2	DnaJ Heat Shock Protein Family (Hsp40) Member B2	Protein Coding	44	GC02P219279	7.62
HLA-DRA	Major Histocompatibility Complex, Class II, DR Alpha	Protein Coding	48	GC06P032439	7.62
HSPH1	Heat Shock Protein Family H (Hsp110) Member 1	Protein Coding	44	GC13M031134	7.62
TMCC1	Transmembrane And Coiled-Coil Domain Family 1	Protein Coding	35	GC03M129647	7.62
PSMD2	Proteasome 26S Subunit, Non-ATPase 2	Protein Coding	44	GC03P184298	7.61
DHCR7	7-Dehydrocholesterol Reductase	Protein Coding	47	GC11M071428	7.59
DPM2	Dolichyl-Phosphate Mannosyltransferase Subunit 2, Regulatory	Protein Coding	37	GC09M127935	7.59
TGFB3	Transforming Growth Factor Beta 3	Protein Coding	48	GC14M075958	7.59
APAF1	Apoptotic Peptidase Activating Factor 1	Protein Coding	48	GC12P098645	7.57
CALR3	Calreticulin 3	Protein Coding	39	GC19M016450	7.57
COL9A2	Collagen Type IX Alpha 2 Chain	Protein Coding	43	GC01M040300	7.57
MYH6	Myosin Heavy Chain 6	Protein Coding	47	GC14M023380	7.57
CAPN1	Calpain 1	Protein Coding	51	GC11P065198	7.56
PRDX1	Peroxiredoxin 1	Protein Coding	51	GC01M045511	7.56
GORASP2	Golgi Reassembly Stacking Protein 2	Protein Coding	41	GC02P170928	7.55
NOTCH3	Notch Receptor 3	Protein Coding	50	GC19M015159	7.55
SEC31B	SEC31 Homolog B, COPII Coat Complex Component	Protein Coding	38	GC10M100486	7.54
AQP11	Aquaporin 11	Protein Coding	36	GC11P077589	7.53
ICMT	Isoprenylcysteine Carboxyl Methyltransferase	Protein Coding	43	GC01M006222	7.53
MCL1	MCL1 Apoptosis Regulator, BCL2 Family Member	Protein Coding	49	GC01M150673	7.53
SKP1	S-Phase Kinase Associated Protein 1	Protein Coding	44	GC05M134148	7.53
SOX9	SRY-Box Transcription Factor 9	Protein Coding	48	GC17P072121	7.53
FLNB	Filamin B	Protein Coding	46	GC03P058008	7.52
JPH1	Junctophilin 1	Protein Coding	40	GC08M074234	7.52
EGR1	Early Growth Response 1	Protein Coding	45	GC05P138465	7.51
SDF2L1	Stromal Cell Derived Factor 2 Like 1	Protein Coding	37	GC22P023730	7.51
ECPAS	Ecm29 Proteasome Adaptor And Scaffold	Protein Coding	28	GC09M111361	7.5
CCND1	Cyclin D1	Protein Coding	53	GC11P069641	7.49
CDH2	Cadherin 2	Protein Coding	51	GC18M027950	7.49
FASLG	Fas Ligand	Protein Coding	49	GC01P172628	7.49
YOD1	YOD1 Deubiquitinase	Protein Coding	38	GC01M207044	7.49
MAP2K1	Mitogen-Activated Protein Kinase Kinase 1	Protein Coding	55	GC15P066386	7.48
PRKCA	Protein Kinase C Alpha	Protein Coding	52	GC17P066302	7.47
ALOX15	Arachidonate 15-Lipoxygenase	Protein Coding	45	GC17M004630	7.46
EPO	Erythropoietin	Protein Coding	43	GC07P100720	7.46
SGTA	Small Glutamine Rich Tetratricopeptide Repeat Containing Alpha	Protein Coding	39	GC19M002754	7.44
TLR2	Toll Like Receptor 2	Protein Coding	52	GC04P153684	7.44
GOLPH3	Golgi Phosphoprotein 3	Protein Coding	41	GC05M032124	7.43
RSAD2	Radical S-Adenosyl Methionine Domain Containing 2	Protein Coding	40	GC02P006865	7.43
GP6	Glycoprotein VI Platelet	Protein Coding	45	GC19M055013	7.42
TTPA	Alpha Tocopherol Transfer Protein	Protein Coding	42	GC08M063048	7.42
CPQ	Carboxypeptidase Q	Protein Coding	35	GC08P096645	7.41
KPNB1	Karyopherin Subunit Beta 1	Protein Coding	44	GC17P047649	7.41
EIF4E	Eukaryotic Translation Initiation Factor 4E	Protein Coding	51	GC04M098871	7.4
PPP1CA	Protein Phosphatase 1 Catalytic Subunit Alpha	Protein Coding	50	GC11M067415	7.4
FOXRED2	FAD Dependent Oxidoreductase Domain Containing 2	Protein Coding	34	GC22M036487	7.39
KRT14	Keratin 14	Protein Coding	49	GC17M041582	7.39
UBXN8	UBX Domain Protein 8	Protein Coding	32	GC08P030723	7.39
CTSD	Cathepsin D	Protein Coding	54	GC11M001752	7.38
HM13	Histocompatibility Minor 13	Protein Coding	39	GC20P031514	7.38
PKD1	Polycystin 1, Transient Receptor Potential Channel Interacting	Protein Coding	46	GC16M002170	7.38
DSG3	Desmoglein 3	Protein Coding	40	GC18P031447	7.36
COL9A3	Collagen Type IX Alpha 3 Chain	Protein Coding	43	GC20P062816	7.35
PRDM10	PR/SET Domain 10	Protein Coding	35	GC11M129899	7.35
APOA4	Apolipoprotein A4	Protein Coding	43	GC11M116820	7.33
FKBP5	FKBP Prolyl Isomerase 5	Protein Coding	47	GC06M041289	7.33
MATN1	Matrilin 1	Protein Coding	39	GC01M030711	7.32
PTH	Parathyroid Hormone	Protein Coding	48	GC11M013492	7.32
ELAVL1	ELAV Like RNA Binding Protein 1	Protein Coding	43	GC19M007958	7.31
M6PR	Mannose-6-Phosphate Receptor, Cation Dependent	Protein Coding	44	GC12M008951	7.31
SERPINA2	Serpin Family A Member 2 (Gene/Pseudogene)	Protein Coding	27	GC14M094363	7.31
AIF1	Allograft Inflammatory Factor 1	Protein Coding	41	GC06P033396	7.3
MT-TK	Mitochondrially Encoded TRNA-Lys (AAA/G)	RNA Gene	15	GCMTP008297	7.29
SFTPC	Surfactant Protein C	Protein Coding	44	GC08P022156	7.27
TPP1	Tripeptidyl Peptidase 1	Protein Coding	44	GC11M006614	7.27
USP19	Ubiquitin Specific Peptidase 19	Protein Coding	40	GC03M049205	7.25
ATXN2	Ataxin 2	Protein Coding	47	GC12M111443	7.24
CDC42	Cell Division Cycle 42	Protein Coding	53	GC01P022043	7.24
GPER1	G Protein-Coupled Estrogen Receptor 1	Protein Coding	39	GC07P001143	7.24
PRDX5	Peroxiredoxin 5	Protein Coding	48	GC11P064317	7.22
U2AF1	U2 Small Nuclear RNA Auxiliary Factor 1	Protein Coding	42	GC21M043092	7.22
PXN	Paxillin	Protein Coding	47	GC12M120210	7.21
SHISA5	Shisa Family Member 5	Protein Coding	36	GC03M048468	7.21
BRCA1	BRCA1 DNA Repair Associated	Protein Coding	52	GC17M043044	7.2
SHC1	SHC Adaptor Protein 1	Protein Coding	47	GC01M154962	7.2
HEXA	Hexosaminidase Subunit Alpha	Protein Coding	47	GC15M072340	7.19
OSBPL3	Oxysterol Binding Protein Like 3	Protein Coding	39	GC07M024836	7.19
COL10A1	Collagen Type X Alpha 1 Chain	Protein Coding	44	GC06M116118	7.18
QDPR	Quinoid Dihydropteridine Reductase	Protein Coding	50	GC04M017460	7.18
SET	SET Nuclear Proto-Oncogene	Protein Coding	49	GC09P128684	7.18
BET1	Bet1 Golgi Vesicular Membrane Trafficking Protein	Protein Coding	38	GC07M093962	7.17
CES1	Carboxylesterase 1	Protein Coding	48	GC16M055836	7.17
LPIN1	Lipin 1	Protein Coding	48	GC02P011649	7.17
RAB2A	RAB2A, Member RAS Oncogene Family	Protein Coding	43	GC08P060516	7.17
SCFD1	Sec1 Family Domain Containing 1	Protein Coding	38	GC14P030622	7.17
EMD	Emerin	Protein Coding	47	GC0XP154379	7.16
NPC1	NPC Intracellular Cholesterol Transporter 1	Protein Coding	48	GC18M023506	7.15
STBD1	Starch Binding Domain 1	Protein Coding	37	GC04P076306	7.15
UBE2G1	Ubiquitin Conjugating Enzyme E2 G1	Protein Coding	44	GC17M004270	7.15
CYB5A	Cytochrome B5 Type A	Protein Coding	45	GC18M074250	7.14
MAPK8IP1	Mitogen-Activated Protein Kinase 8 Interacting Protein 1	Protein Coding	45	GC11P045961	7.14
SELENOF	Selenoprotein F	Protein Coding	27	GC01M086863	7.14
CYB5R4	Cytochrome B5 Reductase 4	Protein Coding	40	GC06P083859	7.13
DMPK	DM1 Protein Kinase	Protein Coding	49	GC19M045769	7.12
SPAST	Spastin	Protein Coding	41	GC02P032063	7.12
CTSK	Cathepsin K	Protein Coding	50	GC01M150796	7.11
G6PC3	Glucose-6-Phosphatase Catalytic Subunit 3	Protein Coding	42	GC17P044070	7.1
VDAC1	Voltage Dependent Anion Channel 1	Protein Coding	47	GC05M133975	7.1
FPR2	Formyl Peptide Receptor 2	Protein Coding	47	GC19P051752	7.09
SERPINE1	Serpin Family E Member 1	Protein Coding	52	GC07P101127	7.09
COG7	Component Of Oligomeric Golgi Complex 7	Protein Coding	40	GC16M023307	7.08
SGPP2	Sphingosine-1-Phosphate Phosphatase 2	Protein Coding	37	GC02P222424	7.08
CAV3	Caveolin 3	Protein Coding	44	GC03P008733	7.07
DPAGT1	Dolichyl-Phosphate N-Acetylglucosaminephosphotransferase 1	Protein Coding	46	GC11M119096	7.06
RCN1	Reticulocalbin 1	Protein Coding	40	GC11P032090	7.06
CTSB	Cathepsin B	Protein Coding	52	GC08M011842	7.05
NCK2	NCK Adaptor Protein 2	Protein Coding	43	GC02P105744	7.05
PTK2	Protein Tyrosine Kinase 2	Protein Coding	49	GC08M140657	7.05
SEC11A	SEC11 Homolog A, Signal Peptidase Complex Subunit	Protein Coding	38	GC15M084669	7.05
SRPRB	SRP Receptor Subunit Beta	Protein Coding	38	GC03P133784	7.05
PSMA5	Proteasome 20S Subunit Alpha 5	Protein Coding	44	GC01M109399	7.04
STIP1	Stress Induced Phosphoprotein 1	Protein Coding	44	GC11P064203	7.04
CLGN	Calmegin	Protein Coding	39	GC04M140388	7.03
PTEN	Phosphatase And Tensin Homolog	Protein Coding	54	GC10P087863	7.03
ZC3H12A	Zinc Finger CCCH-Type Containing 12A	Protein Coding	37	GC01P037474	7.03
HSD17B12	Hydroxysteroid 17-Beta Dehydrogenase 12	Protein Coding	41	GC11P043702	7.02
RCN2	Reticulocalbin 2	Protein Coding	40	GC15P076931	7.02
AFP	Alpha Fetoprotein	Protein Coding	47	GC04P073431	7.01
UBAC2	UBA Domain Containing 2	Protein Coding	38	GC13P099200	7.01
FN1	Fibronectin 1	Protein Coding	51	GC02M215360	7
RELA	RELA Proto-Oncogene, NF-KB Subunit	Protein Coding	51	GC11M065653	7
MMP2	Matrix Metallopeptidase 2	Protein Coding	55	GC16P055390	7
PIGN	Phosphatidylinositol Glycan Anchor Biosynthesis Class N	Protein Coding	41	GC18M061905	7
TMED7	Transmembrane P24 Trafficking Protein 7	Protein Coding	33	GC05M115613	7

## Sheet: Supplementary Table 5
Supplementary Table 5: Univariate Cox regression analysis and KM analysis results in TCGA data.
gene	KM	B	SE	HR	HR.95L	HR.95H	pvalue
AFP	6.4837e-14	0.346167	0.0322894	1.41364	1.32695	1.50599	8.13166e-27
AGR3	0	0.306886	0.0315466	1.35919	1.27769	1.44588	2.2902e-22
CASP12	0.00129826	-0.212791	0.075657	0.808325	0.696926	0.937531	0.00491467
CAV3	0.00275637	0.319139	0.0502672	1.37594	1.24685	1.51841	2.16932e-10
CFTR	0.00513195	-0.124261	0.0517071	0.883149	0.798033	0.977344	0.0162538
CLCN1	7.20231e-05	0.480364	0.0829227	1.61666	1.37415	1.90197	6.91745e-09
COMP	5.20601e-05	0.162343	0.0402417	1.17626	1.08705	1.2728	5.47857e-05
DES	0	0.277451	0.0199492	1.31976	1.26915	1.37239	5.67622e-44
DSG3	0.0176574	-0.263359	0.0738819	0.768466	0.664869	0.888205	0.000364417
EPO	1.68534e-07	0.403919	0.0474697	1.49768	1.36463	1.64371	1.75458e-17
FASLG	9.35046e-09	0.463019	0.0513423	1.58886	1.43676	1.75707	1.9107e-19
IVL	0	-0.723198	0.0892121	0.485198	0.407363	0.577905	5.20983e-16
KRT14	0.01878	-0.116916	0.0425085	0.88966	0.818542	0.966958	0.00595215
MMP9	0	0.250133	0.0178774	1.2842	1.23998	1.32999	1.75539e-44
SCN4A	0.0411355	0.237944	0.0430204	1.26864	1.16605	1.38025	3.18473e-08
SERPINC1	4.9898e-07	0.326484	0.0565913	1.38609	1.24057	1.54868	7.96719e-09
TERT	1.37049e-10	0.276574	0.0323494	1.3186	1.2376	1.40492	1.23527e-17
TNFSF11	5.02533e-05	0.597616	0.0652344	1.81778	1.59961	2.06571	5.13906e-20
TTR	0.00107089	0.217016	0.0309629	1.24236	1.16921	1.32009	2.40157e-12
WNT1	1.67073e-06	0.206959	0.0475841	1.22993	1.12041	1.35016	1.36549e-05
XDH	0.00203351	0.329405	0.0706259	1.39014	1.21044	1.59653	3.09993e-06
COL2A1	1.83027e-05	0.0868246	0.0216941	1.09071	1.0453	1.13808	6.27529e-05
CREB3L3	4.09193e-08	-0.311411	0.0660692	0.732413	0.643454	0.83367	2.43613e-06
CRH	0.0027314	-0.154363	0.036495	0.856961	0.797804	0.920504	2.34003e-05
ELANE	1.46297e-08	0.448624	0.0498219	1.56616	1.42045	1.72681	2.16533e-19
ERN2	0.00278383	0.449115	0.074899	1.56693	1.35299	1.81469	2.01895e-09
F2	6.20009e-07	-0.591893	0.161109	0.553279	0.403467	0.758718	0.000238911
GATA1	0.000481952	-0.29606	0.100534	0.743743	0.610729	0.905727	0.00323073
IAPP	5.72549e-08	-0.457059	0.119702	0.633143	0.500739	0.800558	0.000134373
IFNG	1.61136e-06	0.511232	0.0690443	1.66734	1.45631	1.90896	1.31737e-13
LEP	6.30694e-05	0.509208	0.059665	1.66397	1.48033	1.87039	1.40833e-17
SHH	0.000738915	-0.117286	0.0405658	0.88933	0.82136	0.962926	0.00383696
AGTR1	0	0.429184	0.0353018	1.536	1.43332	1.64604	5.22885e-34
DSG2	0	0.256062	0.0204329	1.29183	1.24112	1.34462	4.99893e-36
KCNE1	2.64802e-08	0.375732	0.0419749	1.45606	1.34106	1.58091	3.51219e-19
NOX4	0	0.449769	0.0318306	1.56795	1.47312	1.66889	2.47758e-45
CES1	0.00236009	0.134834	0.0296949	1.14435	1.07965	1.21293	5.60854e-06
FPR2	1.22125e-15	0.334832	0.0302944	1.39771	1.31713	1.48321	2.12959e-28
ACTC1	5.92075e-05	0.078742	0.026266	1.08193	1.02764	1.13908	0.00271873
MATN1	0.00185286	0.175529	0.0638899	1.19188	1.05159	1.35087	0.00600758
GP6	0.000152598	-0.270514	0.0673594	0.762987	0.668622	0.87067	5.91983e-05
CACNA1S	0.000200672	-0.168874	0.051949	0.844615	0.762851	0.935143	0.00115092
CYP1A1	0	-0.489208	0.0493642	0.613112	0.556571	0.675396	3.76008e-23
ERP27	0	0.3997	0.0362225	1.49138	1.38917	1.60111	2.6024e-28
G6PC	6.77236e-15	-0.748593	0.0884829	0.473032	0.397716	0.56261	2.66678e-17
IL7	0	0.595216	0.0435494	1.81342	1.66506	1.97501	1.58529e-42
IGF2BP2	0	0.323816	0.0221934	1.38239	1.32355	1.44385	3.22004e-48
SFTPC	2.35362e-09	-0.32972	0.0383742	0.719125	0.667022	0.775298	8.52976e-18
APOB	0.00527368	0.18923	0.0402561	1.20832	1.11665	1.30752	2.59327e-06
DRD5	7.27042e-07	-0.212451	0.0400847	0.8086	0.747504	0.874689	1.15765e-07
IL6	7.14984e-14	0.223002	0.0235207	1.24982	1.19351	1.30879	2.51605e-21
LIPC	3.23621e-07	0.295153	0.0480739	1.34333	1.22254	1.47606	8.27453e-10
CD8A	1.06581e-14	0.381912	0.0423745	1.46508	1.34832	1.59196	2.00908e-19
NOS1	3.45214e-10	-0.252227	0.03187	0.777068	0.730014	0.827155	2.48759e-15
PKP2	1.29096e-06	-0.197605	0.0364005	0.820694	0.764182	0.881384	5.67871e-08
ESR1	8.55962e-07	0.308179	0.0610028	1.36095	1.20758	1.53379	4.3745e-07
CD36	5.59379e-11	0.241263	0.0326775	1.27286	1.19389	1.35705	1.54568e-13
BDNF	0.0060986	0.0995114	0.0329861	1.10463	1.03547	1.17841	0.00255489
CASQ2	0.00171468	-0.170815	0.044721	0.842977	0.772234	0.9202	0.00013368
RYR2	4.91944e-07	-0.160059	0.0250513	0.852093	0.811266	0.894975	1.66695e-10
CCR6	4.24036e-08	0.461572	0.0742966	1.58657	1.37157	1.83527	5.21286e-10
ALB	2.81342e-12	-0.39022	0.0457241	0.676908	0.618884	0.740372	1.41106e-17
CREB3L1	2.85683e-10	0.145424	0.0283861	1.15653	1.09394	1.2227	3.00618e-07
TRPV4	1.56029e-11	0.421156	0.0455928	1.52372	1.39347	1.66615	2.52741e-20
CDKN3	0	0.567421	0.0394984	1.76371	1.63233	1.90568	8.49944e-47
MYH6	0	-0.490215	0.0367989	0.612494	0.569874	0.658302	1.73669e-40
ITIH4	0.0303149	0.135801	0.0504771	1.14545	1.03756	1.26457	0.00713767
SGPP2	0.000523037	-0.350566	0.075297	0.704289	0.607656	0.816289	3.22756e-06
IL10	5.88418e-15	0.37606	0.0357562	1.45653	1.35795	1.56227	7.18952e-26
HP	1.51789e-06	0.19938	0.0262098	1.22065	1.15952	1.28499	2.80369e-14
TRDN	5.06661e-12	-0.301199	0.0412921	0.739931	0.682406	0.802304	3.00138e-13
HSD11B2	7.33164e-07	0.283453	0.050677	1.32771	1.20217	1.46635	2.22762e-08
MATN3	0.00186079	0.242651	0.0634882	1.27462	1.12549	1.44352	0.000132382
HFE	0	0.737197	0.0482396	2.09007	1.90151	2.29732	1.00829e-52
PTGIS	0.0101182	0.117733	0.0444815	1.12494	1.03102	1.22742	0.00812618
CRHR1	5.06706e-13	-0.367639	0.0363354	0.692367	0.644774	0.743473	4.60065e-24
DERL3	0	0.508375	0.0485935	1.66259	1.51155	1.82872	1.29391e-25
ATP2A3	2.03282e-13	0.383402	0.0466385	1.46727	1.33909	1.60771	2.02282e-16
HSPA6	0	0.286309	0.0256534	1.3315	1.26621	1.40016	6.34986e-29
CYP2E1	0	-0.470116	0.0360614	0.62493	0.582285	0.670698	7.58159e-39
CDK1	0	0.458824	0.0382999	1.58221	1.46779	1.70555	4.53602e-33
THBS1	0	0.279927	0.0256401	1.32303	1.25819	1.39122	9.50495e-28
DYSF	0.000464638	0.174837	0.0533273	1.19105	1.07285	1.32228	0.00104339
CTSK	1.38691e-10	0.386359	0.0393491	1.47161	1.36238	1.5896	9.34921e-23
ERAP2	0.015828	0.136268	0.0381116	1.14599	1.06351	1.23487	0.00034955
ITPR3	0.0218441	0.165778	0.0573672	1.18031	1.05479	1.32077	0.00385532
EGF	3.48006e-08	0.302632	0.0477542	1.35342	1.23249	1.48621	2.33842e-10
RYR3	5.79767e-10	0.263644	0.0340749	1.30166	1.21757	1.39157	1.01636e-14
PDIA2	1.44107e-13	-0.273488	0.032178	0.760721	0.714226	0.810243	1.90862e-17
NPY	3.51725e-07	-0.131689	0.026156	0.876614	0.832807	0.922725	4.7847e-07
PPARG	6.37478e-11	0.492951	0.0572817	1.63714	1.46328	1.83166	7.58377e-18
NOS2	0.000468158	0.198592	0.0301106	1.21968	1.14979	1.29383	4.24045e-11
DSC2	5.53237e-06	0.283473	0.0546851	1.32773	1.19279	1.47795	2.17496e-07
FAS	0	0.575615	0.0468959	1.77822	1.62207	1.94941	1.24445e-34
GPT	3.2312e-10	-0.35089	0.0453005	0.704061	0.644244	0.769432	9.49674e-15
ACE	2.22045e-16	0.361769	0.0411777	1.43587	1.32454	1.55656	1.55578e-18
PTGS2	2.09515e-06	0.19041	0.0309734	1.20975	1.13849	1.28546	7.86881e-10
RSAD2	3.80884e-12	0.314714	0.0343268	1.36987	1.28074	1.4652	4.81148e-20
NOS3	0.00369127	0.241239	0.0638927	1.27283	1.12301	1.44263	0.000159561
DSP	0.000120144	-0.25319	0.0597636	0.77632	0.69051	0.872794	2.26998e-05
KCNJ11	0	-0.376344	0.0312895	0.686366	0.645538	0.729776	2.53865e-33
AQP11	0.000348172	-0.581812	0.117627	0.558885	0.44381	0.703796	7.56659e-07
ZC3H12A	3.66374e-15	0.539778	0.0556082	1.71563	1.53847	1.91318	2.82041e-22
CLGN	1.76748e-13	-0.300679	0.0283407	0.740316	0.700315	0.782601	2.69425e-26
COL1A1	0	0.273691	0.0224586	1.31481	1.25819	1.37398	3.66852e-34
CD40	0	0.694756	0.0600401	2.00322	1.78083	2.25338	5.7445e-31
SLN	2.65538e-07	0.127773	0.0217855	1.1363	1.0888	1.18586	4.49028e-09
SERPINE1	0	0.380661	0.0261483	1.46325	1.39015	1.5402	5.21201e-48
RUNX2	1.96387e-08	0.362846	0.0532475	1.43741	1.29496	1.59553	9.47115e-12
TRPM4	0	0.691734	0.0784539	1.99717	1.71252	2.32914	1.17491e-18
TTPA	1.11022e-16	-0.284368	0.0357411	0.75249	0.701581	0.807093	1.77212e-15
CASP8	0	0.862406	0.0603909	2.36885	2.10442	2.66651	2.8995e-46
CYP21A2	0.0218048	-0.156374	0.0402481	0.85524	0.790366	0.925437	0.000102227
CASP4	0	0.699729	0.0445345	2.01321	1.84493	2.19683	1.25032e-55
KDR	0.000877378	0.213376	0.0657556	1.23785	1.08817	1.40812	0.00117458
DUSP19	1.81653e-05	-0.625703	0.110696	0.534885	0.430562	0.664486	1.58206e-08
PIK3CG	2.0956e-09	0.352814	0.0453999	1.42307	1.30191	1.5555	7.77185e-15
COL9A3	1.79719e-07	0.21707	0.0323071	1.24243	1.1662	1.32365	1.83025e-11
IL1B	3.93918e-05	0.12233	0.0280058	1.13013	1.06977	1.19389	1.2538e-05
TRIB3	1.94197e-09	0.389596	0.050315	1.47638	1.33774	1.6294	9.69953e-15
PON1	0	-0.418615	0.036825	0.657957	0.612142	0.707202	6.05802e-30
JPH2	0.00634178	-0.0883526	0.0442456	0.915438	0.839396	0.998368	0.0458394
MAN1A1	0.000285601	0.238774	0.0575763	1.26969	1.1342	1.42137	3.36737e-05
RNFT1	0	1.00948	0.0720342	2.74417	2.38284	3.16028	1.28222e-44
TLR2	7.10543e-15	0.395649	0.0453251	1.48535	1.35909	1.62334	2.56653e-18
SEC31B	0	-0.446853	0.0414769	0.639638	0.589697	0.693808	4.58967e-27
TNFSF10	1.32527e-12	0.407768	0.0501479	1.50346	1.36272	1.65874	4.24696e-16
SCN2A	8.6775e-13	-0.328588	0.0458079	0.71994	0.658119	0.787568	7.32813e-13
ATXN3	2.60902e-14	-0.960304	0.137717	0.382777	0.292227	0.501384	3.10193e-12
ORAI1	0	0.772394	0.0718953	2.16494	1.88039	2.49255	6.37142e-27
HSPA1L	2.22045e-16	-0.727037	0.0773181	0.483339	0.415373	0.562426	5.29334e-21
SNCA	0.000726448	-0.119645	0.0389685	0.887235	0.821994	0.957654	0.00213838
TNFRSF10B	8.88178e-16	0.679222	0.0718033	1.97234	1.71342	2.27039	3.09472e-21
CYB5R4	2.54932e-09	0.819636	0.0961524	2.26967	1.87983	2.74036	1.53684e-17
PMM2	0	1.2953	0.0899702	3.65208	3.06166	4.35635	5.40759e-47
TUSC3	3.42987e-08	-0.40038	0.0493492	0.670065	0.60829	0.738113	4.93022e-16
ADRB2	0.00116946	-0.254516	0.0481272	0.775292	0.705504	0.851983	1.2339e-07
BAK1	0	1.31437	0.0988563	3.72242	3.06675	4.51827	2.44833e-40
GLA	0	1.26454	0.0768681	3.54146	3.04615	4.1173	8.28254e-61
CDKN1A	1.97714e-09	0.274521	0.0432151	1.3159	1.20903	1.43221	2.1195e-10
ATF3	0	0.399527	0.0400607	1.49112	1.37852	1.61292	2.00015e-23
SLC26A2	0	0.743345	0.060613	2.10296	1.8674	2.36823	1.41731e-34
CAV1	0	0.37897	0.0369149	1.46078	1.35882	1.57039	1.00212e-24
TRPC1	0	-0.927388	0.0937501	0.395586	0.329185	0.47538	4.50352e-23
BNIP1	2.782e-12	0.722534	0.083202	2.05965	1.74973	2.42446	3.81771e-18
CACNB4	1.41837e-11	-0.572918	0.0676143	0.563877	0.493891	0.643781	2.38484e-17
CASP7	0	0.938499	0.0762413	2.55614	2.20134	2.96812	8.04361e-35
RECK	0.016661	0.405119	0.137413	1.49948	1.14545	1.96294	0.00319651
STBD1	0	0.883769	0.0677736	2.42	2.11898	2.76379	7.24388e-39
TTN	1.40704e-10	-0.438992	0.055177	0.644686	0.578604	0.718315	1.77586e-15
MAN2A1	0.000225923	0.315943	0.0664374	1.37155	1.20409	1.5623	1.97958e-06
UBXN8	3.02676e-09	1.14965	0.136495	3.15708	2.41602	4.12543	3.68085e-17
EIF2AK2	0.000399459	0.423225	0.0838735	1.52688	1.29542	1.79969	4.51182e-07
MTTP	2.0478e-06	0.311356	0.0391016	1.36528	1.26455	1.47402	1.68276e-15
GJB2	2.35256e-12	0.257644	0.025867	1.29388	1.22992	1.36117	2.27353e-23
KCNQ1	4.44105e-08	0.317957	0.0592694	1.37432	1.22359	1.54361	8.11245e-08
PRDM10	1.11022e-16	-1.16788	0.124034	0.311026	0.243904	0.39662	4.69551e-21
ALG1	0	1.56603	0.126851	4.7876	3.73372	6.13894	5.15684e-35
BRCA1	0	0.898476	0.0739015	2.45586	2.1247	2.83863	5.21767e-34
FKBP14	0.00015274	0.374567	0.0792703	1.45436	1.24508	1.69882	2.29897e-06
COL1A2	0	0.369636	0.0264432	1.44721	1.37411	1.52419	2.10941e-44
FBXO6	3.20854e-14	0.592223	0.0710349	1.808	1.57302	2.07809	7.61489e-17
SDF2L1	4.40981e-13	0.676236	0.0764031	1.96646	1.69298	2.28412	8.68223e-19
PKD2	0	1.09898	0.099688	3.00111	2.46847	3.64869	2.92018e-28
YOD1	4.84476e-05	-0.549789	0.135067	0.577072	0.442854	0.751967	4.69134e-05
MAPK8	0	-0.389162	0.045278	0.677624	0.620081	0.740508	8.32966e-18
PRKAA2	0.00345618	-0.311238	0.0808486	0.73254	0.625191	0.858321	0.000118292
UBE2D1	0.0186642	-0.583778	0.192014	0.557787	0.382848	0.812664	0.00236349
CACNA1C	1.16129e-13	-0.478179	0.0456476	0.619911	0.566858	0.67793	1.11988e-25
MGAT5	2.09212e-08	-0.215593	0.040603	0.806064	0.744403	0.872832	1.09766e-07
CEBPB	4.42424e-13	0.605346	0.0625201	1.83189	1.62062	2.07069	3.58126e-22
FKRP	8.604e-10	0.78813	0.107829	2.19928	1.78031	2.71685	2.69052e-13
PRKCD	7.51881e-05	0.298865	0.0648833	1.34833	1.18732	1.53117	4.10105e-06
ICAM1	0	0.416156	0.0377602	1.51612	1.40797	1.63259	3.02584e-28
EBP	4.9252e-06	0.494452	0.0917235	1.6396	1.36982	1.96251	7.0193e-08
SLC37A4	1.23395e-10	0.777584	0.12541	2.17621	1.70197	2.78259	5.6342e-10
PIGN	0	1.35089	0.129569	3.86086	2.99499	4.97707	1.88624e-25
BET1	0	0.840901	0.0582733	2.31845	2.06822	2.59897	3.3366e-47
SERPINA1	0	0.458439	0.03608	1.5816	1.47362	1.6975	5.46355e-37
FICD	0.00541428	-0.229018	0.0815316	0.795314	0.677858	0.933122	0.00497035
ABCC8	0	-0.312307	0.022901	0.731757	0.699638	0.76535	2.40494e-42
OPA3	4.53415e-13	1.16629	0.13723	3.21006	2.45303	4.20072	1.916e-17
TGM2	0.000235011	0.3326	0.0648771	1.39459	1.22807	1.58369	2.94993e-07
BRSK2	0	-0.436195	0.0350162	0.646492	0.603611	0.692419	1.28189e-35
CDKAL1	6.94865e-08	0.604778	0.117276	1.83084	1.45488	2.30397	2.51085e-07
PPP1R15A	0	0.648525	0.0622349	1.91272	1.69308	2.16085	1.9966e-25
ALG13	0.036902	0.688037	0.167013	1.98981	1.43433	2.7604	3.79422e-05
DCN	3.68745e-11	0.413597	0.0436298	1.51225	1.38831	1.64725	2.55014e-21
EDEM2	0	1.1549	0.0740807	3.17369	2.74478	3.66963	8.55414e-55
CISD2	0	1.49538	0.11672	4.46104	3.54882	5.60775	1.41053e-37
TRAPPC2	2.57069e-05	-0.635336	0.126275	0.529757	0.413611	0.678519	4.8694e-07
GUSB	0	1.17073	0.0701063	3.22436	2.81041	3.69929	1.32311e-62
ALG3	0	1.34338	0.0907984	3.83196	3.20725	4.57835	1.57432e-49
TRIP11	1.86069e-07	-0.392398	0.0784762	0.675436	0.579142	0.78774	5.72679e-07
LRRK2	3.07939e-07	0.231256	0.0500196	1.26018	1.1425	1.38998	3.7767e-06
TOR1B	0	1.69577	0.128005	5.45085	4.24137	7.00524	4.6549e-40
DPM1	0	1.31635	0.107152	3.72977	3.02325	4.6014	1.09292e-34
SERPINI1	5.00183e-08	-0.203283	0.0372793	0.816047	0.758548	0.877905	4.95327e-08
CYB5A	0.0399022	0.520085	0.119042	1.68217	1.33211	2.12422	1.24864e-05
MOGS	1.0103e-14	1.54708	0.169086	4.69771	3.37256	6.54354	5.7124e-20
CASQ1	1.7597e-13	-0.293643	0.0382361	0.745542	0.691713	0.803561	1.59397e-14
VEGFA	0	0.429277	0.0292571	1.53615	1.45054	1.62681	9.66333e-49
SHC1	0	0.839998	0.0541116	2.31636	2.08328	2.57553	2.40759e-54
ARSA	1.99466e-06	0.533996	0.0925246	1.70573	1.42283	2.04488	7.86169e-09
NQO1	5.28486e-09	0.541186	0.061752	1.71804	1.5222	1.93909	1.88668e-18
BAX	0	0.910879	0.0872721	2.48651	2.09558	2.95037	1.67623e-25
HLA-DRB1	1.11022e-16	0.352017	0.0372802	1.42193	1.32174	1.52972	3.64084e-21
TGFB3	1.4444e-13	0.632729	0.0736471	1.88274	1.62968	2.1751	8.5945e-18
ERGIC2	0.0405578	0.592514	0.135142	1.80853	1.38769	2.357	1.16318e-05
IER3IP1	1.17608e-09	1.13885	0.117521	3.12318	2.48063	3.93215	3.3049e-22
DPAGT1	0	1.43058	0.120333	4.18112	3.30267	5.29322	1.35799e-32
SERP2	0	-0.782196	0.0620274	0.4574	0.405041	0.516528	1.8482e-36
PSEN2	0	1.03472	0.0956407	2.81431	2.33326	3.39455	2.80377e-27
CASP2	0	1.12444	0.0918768	3.07848	2.57117	3.68589	1.93515e-34
DERL2	0	1.46981	0.115583	4.34843	3.46696	5.45402	4.7835e-37
TMTC3	6.57538e-08	0.686129	0.0720505	1.98601	1.72446	2.28724	1.68434e-21
NGLY1	0	1.92124	0.158809	6.82944	5.00273	9.32317	1.08452e-33
CCL2	3.3773e-12	0.281169	0.0303426	1.32468	1.24819	1.40585	1.92406e-20
DDIT3	1.30694e-09	0.438621	0.0500993	1.55057	1.40555	1.71055	2.04075e-18
NCK1	1.7419e-10	1.06468	0.135009	2.8999	2.22569	3.77836	3.12074e-15
EDEM1	1.33747e-09	1.06216	0.125682	2.89261	2.26104	3.70058	2.88445e-17
SOAT1	0	1.03721	0.0877684	2.82133	2.37544	3.3509	3.16807e-32
SEC23IP	0.000732899	-0.451691	0.143382	0.636551	0.480602	0.843102	0.00163127
ALG2	0	1.77112	0.131274	5.87743	4.54409	7.60201	1.74883e-41
CXCR4	0	0.502696	0.0480299	1.65317	1.50465	1.81636	1.23379e-25
CDK5	1.15219e-09	0.535477	0.0918806	1.70826	1.42674	2.04533	5.61055e-09
GPR37	1.45702e-05	0.169637	0.0410459	1.18487	1.09329	1.28413	3.58291e-05
SESN2	1.31321e-08	0.512492	0.0956022	1.66945	1.38419	2.01349	8.29102e-08
EIF2AK3	1.83053e-06	0.68959	0.117437	1.9929	1.58315	2.50869	4.30563e-09
GET4	5.11202e-06	0.789706	0.137064	2.20275	1.68382	2.8816	8.33235e-09
BMP2	0	-0.554533	0.0379779	0.57434	0.533142	0.618723	2.74915e-48
CLN3	1.96733e-06	0.8255	0.160373	2.28302	1.66725	3.12622	2.64135e-07
JUP	7.80428e-09	0.44225	0.0731374	1.5562	1.34838	1.79606	1.47718e-09
PTGS1	1.11022e-16	0.464137	0.0463591	1.59064	1.45248	1.74194	1.35278e-23
CYBA	0	0.528369	0.0555529	1.69616	1.52118	1.89127	1.88645e-21
CASP3	0	0.992354	0.0679298	2.69758	2.3613	3.08174	2.47853e-48
TCF7L2	0	-1.09259	0.0977224	0.335346	0.276893	0.406139	5.07649e-29
MAP2K7	1.69586e-06	-0.753321	0.150427	0.4708	0.350585	0.632238	5.50343e-07
GSR	6.62885e-11	1.33102	0.160383	3.78489	2.76398	5.18288	1.05024e-16
VKORC1	0	0.984207	0.0694229	2.67569	2.3353	3.06569	1.27201e-45
SEC61G	0	0.335382	0.0244482	1.39847	1.33304	1.46712	7.91301e-43
SERPINH1	0	0.659999	0.0414935	1.93479	1.78367	2.09871	5.7494e-57
SAR1B	0	0.906338	0.0894208	2.47524	2.07732	2.9494	3.83808e-24
ERLIN1	0.00876614	0.525629	0.167018	1.69152	1.2193	2.34662	0.00164877
C1S	0	0.435684	0.034292	1.54602	1.44553	1.6535	5.53838e-37
LMNA	0	0.870766	0.0736309	2.38874	2.06773	2.75958	2.86152e-32
G6PD	0	1.16113	0.0987633	3.19354	2.63151	3.8756	6.5247e-32
SIRT1	0	-1.45946	0.0988768	0.232361	0.191425	0.282051	2.63611e-49
TMEM208	1.18071e-09	0.768146	0.108882	2.15577	1.74149	2.66859	1.72776e-12
PML	0.000126217	0.886668	0.113677	2.42703	1.94229	3.03275	6.19475e-15
MYC	6.15874e-06	-0.257832	0.0521336	0.772725	0.697668	0.855856	7.59038e-07
NFKB1	1.56459e-09	1.03647	0.125669	2.81926	2.20377	3.60666	1.61522e-16
MAP1LC3A	2.18936e-13	0.367896	0.0553852	1.44469	1.29608	1.61035	3.08432e-11
LRP5	0.00200005	-0.33985	0.0825155	0.711877	0.605575	0.83684	3.81146e-05
PLA2G6	0	-1.02871	0.0659106	0.357468	0.314148	0.406763	6.46006e-55
PRKAA1	2.89768e-14	1.32363	0.143539	3.75704	2.83573	4.97767	2.93179e-20
F8	0.00485007	0.217676	0.0857212	1.24318	1.05092	1.47062	0.011106
MMP2	0	0.562463	0.0474554	1.75499	1.59912	1.92605	2.08979e-32
NCK2	0.0045438	0.658341	0.132601	1.93158	1.48951	2.50486	6.87575e-07
MYH7	0	-0.326787	0.0243843	0.721238	0.687579	0.756544	5.92473e-41
UBE2J2	0	1.28493	0.120152	3.61443	2.85606	4.57418	1.08265e-26
ELN	0	0.564026	0.048579	1.75773	1.5981	1.93332	3.64574e-31
SNAP25	2.13733e-07	-0.166128	0.0277495	0.846938	0.802105	0.894277	2.14145e-09
PRDX4	0	0.735029	0.0534887	2.08554	1.87797	2.31605	5.70676e-43
SIL1	0	0.927308	0.0785309	2.5277	2.1671	2.94829	3.54057e-32
DPM2	2.85717e-10	0.667401	0.0958643	1.94917	1.61528	2.35206	3.35636e-12
DDRGK1	2.14222e-08	0.918099	0.131205	2.50453	1.93662	3.23897	2.60673e-12
EPM2A	3.6559e-09	-0.845252	0.0983328	0.429449	0.354169	0.52073	8.26649e-18
EIF4E	0.00433072	0.699521	0.167119	2.01279	1.45059	2.79287	2.84218e-05
SEC23A	2.0358e-06	0.64642	0.121919	1.9087	1.503	2.4239	1.14503e-07
TFRC	0	0.825465	0.0602037	2.28294	2.02885	2.56886	8.70075e-43
TMX3	3.68106e-12	1.25947	0.151775	3.52357	2.61693	4.74432	1.05602e-16
CANT1	0	1.49895	0.10007	4.47699	3.67965	5.4471	1.00607e-50
SPAST	0	-1.69599	0.155642	0.183418	0.135194	0.248842	1.19467e-27
NOTCH3	1.57995e-08	0.47983	0.0684962	1.6158	1.41281	1.84796	2.4662e-12
OSBPL3	2.20601e-13	0.516406	0.0622548	1.67599	1.48348	1.89349	1.08549e-16
VWF	2.31956e-10	0.405155	0.0531125	1.49954	1.35129	1.66405	2.37973e-14
EIF2AK4	4.29812e-11	1.20198	0.150268	3.32669	2.47801	4.46601	1.25538e-15
FKBP5	8.18335e-10	0.344944	0.0436761	1.41191	1.29608	1.5381	2.83906e-15
SRPRB	0	1.12882	0.0932444	3.09201	2.57556	3.71203	9.80827e-34
CPT2	1.78458e-07	0.926541	0.14243	2.52576	1.91054	3.33909	7.7568e-11
TRIM13	7.55729e-13	-0.961736	0.119515	0.382229	0.302407	0.48312	8.48742e-16
MANF	0	1.04064	0.0810144	2.83103	2.41538	3.31821	9.16039e-38
DNAJB11	1.9984e-15	1.20697	0.117089	3.34335	2.65776	4.2058	6.4745e-25
TOR1A	1.13243e-14	1.72041	0.145664	5.58681	4.19928	7.43282	3.43328e-32
ACP1	0	1.54745	0.146937	4.69947	3.52352	6.26789	6.19021e-26
TOMM40	0.00126519	0.682771	0.132787	1.97936	1.52579	2.56774	2.72017e-07
INSIG1	1.60693e-06	-0.385788	0.078254	0.679914	0.583236	0.792618	8.22489e-07
ERMP1	1.23528e-06	-0.588394	0.0958767	0.555218	0.460101	0.669999	8.41039e-10
FOXO1	0.000658345	0.331523	0.0739508	1.39309	1.20512	1.61037	7.35923e-06
FURIN	4.99826e-07	0.915162	0.130126	2.49718	1.93502	3.22265	2.02301e-12
SCFD1	0.0310092	-0.882003	0.201615	0.413953	0.278828	0.614562	1.21605e-05
ERP44	0	0.897182	0.0725621	2.45268	2.12753	2.82752	4.07553e-35
HSPA1B	0.0205954	0.132664	0.0425389	1.14187	1.05052	1.24115	0.00181676
CREB3L2	1.7329e-11	0.686547	0.098398	1.98684	1.63835	2.40946	3.01034e-12
CASP9	2.68008e-13	-0.670659	0.087903	0.511372	0.430441	0.607519	2.35611e-14
UBL4A	0	1.12865	0.105452	3.09148	2.51423	3.80125	9.8543e-27
UFD1L	0.00237618	0.467558	0.122767	1.59609	1.25475	2.03029	0.000139815
ATM	1.11022e-16	-0.855528	0.0945828	0.425059	0.353134	0.511632	1.4927e-19
PTPN1	6.18794e-12	1.60401	0.159443	4.97296	3.63828	6.79725	8.29205e-24
TFEB	5.46833e-08	-0.580298	0.103989	0.559731	0.456524	0.686271	2.40021e-08
HMOX1	3.33067e-16	0.554714	0.0450392	1.74144	1.59431	1.90216	7.40547e-35
TAP2	1.19691e-06	0.454698	0.0962158	1.5757	1.30489	1.90271	2.29193e-06
TMED4	0	1.70069	0.121112	5.4777	4.32024	6.94527	8.58885e-45
STX17	0.0204172	-0.443477	0.157004	0.641801	0.471801	0.873056	0.00473357
TXN	4.76286e-14	0.917401	0.089767	2.50278	2.099	2.98423	1.61661e-24
AIF1	1.14728e-06	0.300272	0.0515294	1.35023	1.22052	1.49372	5.63636e-09
EDEM3	0.0204341	-0.464233	0.134918	0.628617	0.482551	0.818896	0.000579889
MAPK14	9.04463e-06	0.829062	0.111163	2.29117	1.84262	2.84891	8.77836e-14
DMPK	0.00350701	0.191791	0.0771828	1.21142	1.04135	1.40926	0.012959
INSR	0.00137324	-0.493144	0.104292	0.610703	0.497802	0.74921	2.26173e-06
GOLGA2	0.0109888	-0.647721	0.112909	0.523237	0.419363	0.65284	9.65637e-09
TAP1	0	0.615978	0.0569096	1.85147	1.65605	2.06994	2.65564e-27
SGK1	0.0125408	-0.124023	0.0606105	0.88336	0.784415	0.994785	0.040734
RYR1	4.44089e-16	-0.343714	0.0370278	0.709131	0.659491	0.762509	1.65367e-20
C1R	0	0.461934	0.0334341	1.58714	1.48647	1.69463	2.03467e-43
EMD	1.69016e-05	0.981827	0.160003	2.66933	1.95077	3.65255	8.44662e-10
TEX264	3.32572e-10	0.896555	0.131674	2.45114	1.8936	3.17285	9.83648e-12
DNAJB9	3.29988e-08	0.786039	0.0927145	2.19469	1.83001	2.63203	2.28984e-17
GOSR1	0.0181887	-0.594822	0.206809	0.551661	0.36782	0.827386	0.00402512
NR3C2	0	-0.445757	0.0463755	0.64034	0.584703	0.70127	7.12192e-22
POR	1.22125e-15	1.49126	0.141119	4.44269	3.36919	5.85823	4.22002e-26
SLC8A1	0.00586567	-0.31574	0.0834456	0.729249	0.619223	0.858826	0.000154464
TGFB1	1.40687e-12	0.60581	0.0702179	1.83274	1.59709	2.10315	6.26656e-18
CD4	5.84928e-09	0.449259	0.0604561	1.56715	1.39204	1.76429	1.07647e-13
SEC61B	4.44089e-15	1.1601	0.107322	3.19026	2.58508	3.93713	3.10259e-27
ESYT1	0	1.11708	0.0963873	3.05591	2.52986	3.69136	4.65948e-31
TMEM214	0	1.74649	0.11888	5.73441	4.54253	7.23903	7.34965e-49
FMR1	5.41695e-10	-0.66755	0.114298	0.512964	0.410011	0.641767	5.20698e-09
UGGT1	0.0136673	0.407496	0.161553	1.50305	1.09511	2.06295	0.0116569
TP53	3.2759e-10	0.546775	0.0854455	1.72767	1.46127	2.04264	1.56286e-10
USO1	1.58978e-09	1.48336	0.200276	4.40772	2.97673	6.52664	1.29614e-13
CP	2.22045e-16	0.253408	0.0280634	1.28841	1.21946	1.36126	1.71914e-19
DNAJB12	0	-2.23491	0.14503	0.107002	0.0805269	0.142181	1.40222e-53
OSBPL8	1.77502e-08	-0.606418	0.105444	0.5453	0.443488	0.670486	8.86529e-09
CNGA3	0	0.28506	0.0302652	1.32984	1.25325	1.41111	4.56551e-21
CIB1	0.0309728	0.416084	0.106178	1.51601	1.23119	1.86673	8.901e-05
MDM2	3.16414e-14	0.419818	0.0400591	1.52168	1.40678	1.64597	1.06804e-25
UBAC2	1.08231e-05	0.977272	0.157091	2.6572	1.95303	3.61526	4.93801e-10
DERL1	2.62657e-11	1.04062	0.143781	2.83098	2.13575	3.75252	4.56759e-13
INPP5K	1.05111e-05	-0.92472	0.164657	0.396642	0.287239	0.547716	1.95374e-08
PKD1	0.0309397	-0.393412	0.0776614	0.674751	0.579479	0.785686	4.06828e-07
GSK3B	1.50264e-10	-0.694027	0.101028	0.49956	0.40982	0.608951	6.43436e-12
PSMA5	0	1.10502	0.0862524	3.01928	2.54968	3.57537	1.41469e-37
FKBP10	0	0.814031	0.0626946	2.25699	1.99601	2.55208	1.50652e-38
RAB2A	0	-0.908429	0.0917207	0.403157	0.336823	0.482555	3.98773e-23
CHERP	0.036133	-0.658801	0.154608	0.517471	0.382194	0.70063	2.03412e-05
AKAP9	0	-0.690813	0.0669368	0.501168	0.439549	0.571427	5.70021e-25
MAN1B1	0.000635822	0.532186	0.145465	1.70265	1.28028	2.26436	0.00025369
BCL2	4.17498e-07	-0.471406	0.075053	0.624124	0.538748	0.72303	3.36444e-10
TXNDC5	0	1.13796	0.0745065	3.1204	2.69644	3.61103	1.15127e-52
TNFRSF1A	0	0.756105	0.0547631	2.12996	1.91319	2.3713	2.31815e-43
SERPINA3	0	0.354547	0.0264946	1.42553	1.3534	1.50152	7.72037e-41
CKAP4	0	1.20386	0.091177	3.33296	2.78753	3.98511	8.36849e-40
PTEN	5.55112e-16	-1.1662	0.0969809	0.311548	0.257617	0.37677	2.62422e-33
NPC1	0.00733846	-0.332727	0.119428	0.716966	0.567337	0.906057	0.00533613
TMX1	2.47592e-10	0.948015	0.120089	2.58058	2.03938	3.26541	2.92058e-15
SEC22B	1.11022e-16	1.40704	0.145606	4.08385	3.06994	5.43263	4.31528e-22
UBE4B	0.000139361	-0.514698	0.12306	0.597681	0.469592	0.760708	2.88305e-05
HMGCR	3.54161e-14	-0.720073	0.0791962	0.486717	0.416739	0.568445	9.6998e-20
H6PD	1.00079e-05	0.710285	0.0974212	2.03457	1.68092	2.46262	3.07964e-13
HEXA	1.11022e-16	1.29647	0.103404	3.65638	2.98561	4.47784	4.62964e-36
FAF2	3.52918e-09	1.35808	0.197653	3.88872	2.63976	5.72862	6.37375e-12
PLOD2	0	0.73536	0.0578862	2.08623	1.86247	2.33688	5.65077e-37
CAT	0.00148765	0.470829	0.115221	1.60132	1.27762	2.00703	4.38265e-05
PPP1R15B	1.38324e-05	0.213665	0.0857285	1.23821	1.0467	1.46476	0.0126904
USP19	4.09715e-06	-0.823856	0.140463	0.438737	0.333151	0.577785	4.48356e-09
SYVN1	4.19882e-05	-0.928491	0.182651	0.39515	0.276242	0.565242	3.70698e-07
CREB3	0.0284825	0.420089	0.157089	1.5221	1.11874	2.07089	0.00749065
XBP1	0	0.985781	0.0875374	2.6799	2.25739	3.18149	2.03836e-29
HSPB1	0	0.745206	0.0520971	2.10688	1.90236	2.33337	2.06059e-46
JPH3	0	-0.326099	0.0217141	0.721734	0.691662	0.753113	5.61114e-51
RNF5	2.83274e-09	-0.787042	0.113921	0.455189	0.364101	0.569065	4.89304e-12
HSPA2	0.025174	-0.0976713	0.0412913	0.906947	0.83644	0.983397	0.0180095
MAPK9	0	-1.1953	0.140199	0.302613	0.229906	0.398313	1.51806e-17
RB1	2.56999e-10	0.742129	0.116442	2.1004	1.67181	2.63887	1.84906e-10
STT3A	0	1.21975	0.10687	3.38633	2.74639	4.17539	3.58622e-30
HSD17B10	0	0.882603	0.0976124	2.41718	1.99628	2.92683	1.53953e-19
CUL1	2.22045e-16	1.55595	0.169903	4.7396	3.39719	6.61246	5.29375e-20
TRAM1	0	1.19875	0.0784897	3.31598	2.84316	3.86743	1.16139e-52
IGF2R	0.0216485	-0.29634	0.0918733	0.743535	0.62101	0.890234	0.00125743
CSTB	0	1.16828	0.0984597	3.21645	2.65196	3.90109	1.78728e-32
LMAN2	0	1.24467	0.0906683	3.4718	2.90655	4.14698	6.92204e-43
ERAP1	1.83467e-05	0.525043	0.0981529	1.69053	1.39468	2.04914	8.83281e-08
ICMT	1.30407e-12	1.19163	0.123506	3.29244	2.58458	4.19418	4.9955e-22
TXNDC12	0	1.35789	0.106077	3.88799	3.15815	4.7865	1.61713e-37
GOLPH3	4.8167e-12	1.74363	0.200824	5.71806	3.85751	8.47598	3.87523e-18
SRC	2.59245e-11	-0.780805	0.094317	0.458037	0.380731	0.55104	1.24711e-16
SEC11A	3.28078e-06	0.684532	0.126787	1.98284	1.54656	2.5422	6.69936e-08
UBE2G2	9.20866e-09	-1.05314	0.148024	0.348841	0.260993	0.466258	1.12201e-12
OSBP	2.09909e-05	-0.977904	0.188567	0.376098	0.259892	0.544264	2.14873e-07
SEL1L	6.11232e-05	-0.543746	0.113251	0.580569	0.465002	0.724859	1.57677e-06
HERPUD1	3.24809e-05	0.398954	0.120839	1.49027	1.17599	1.88852	0.000961561
ELAVL1	0.000115162	1.10222	0.216274	3.01085	1.97059	4.60026	3.46165e-07
MGST1	9.74702e-05	0.270848	0.0543144	1.31108	1.17868	1.45835	6.14272e-07
SEC13	6.76759e-12	1.06815	0.120806	2.90999	2.29647	3.68741	9.41284e-19
DNAJC3	0.000624273	0.731787	0.146189	2.07879	1.5609	2.76852	5.56389e-07
TMCC1	0	-1.32615	0.100371	0.265497	0.218084	0.323219	7.43384e-40
DNAJC10	1.61871e-13	1.30113	0.132274	3.67346	2.83454	4.76066	7.82807e-23
SLC2A1	5.3516e-05	0.470977	0.0849755	1.60156	1.35585	1.89179	2.9817e-08
CCND1	0.0459678	-0.12978	0.0528757	0.878289	0.791826	0.974194	0.0141108
PPARA	0	-0.876984	0.0800478	0.416036	0.355626	0.486707	6.23514e-28
CYCS	1.88738e-14	0.868483	0.10148	2.38329	1.95343	2.90775	1.14713e-17
DNM1L	3.54476e-08	-0.88165	0.166019	0.414099	0.299081	0.573349	1.09293e-07
LMAN1	2.52521e-10	1.08379	0.107733	2.95587	2.39322	3.6508	8.30154e-24
HLA-DRA	0	0.423017	0.0364479	1.52656	1.42131	1.6396	3.83869e-31
DAB2IP	2.22045e-16	-1.01966	0.08397	0.360718	0.30598	0.425249	6.2405e-34
PPP1CA	0	1.02918	0.0837723	2.79877	2.37498	3.29818	1.08465e-34
AUP1	0	1.09134	0.11143	2.97826	2.39394	3.70521	1.1956e-22
DNAJB1	0	0.524074	0.0491293	1.68889	1.53385	1.85961	1.4485e-26
MAPK10	0	-0.614756	0.0512236	0.540773	0.489118	0.597883	3.49287e-33
BAG1	2.46914e-13	-1.09438	0.124492	0.334747	0.26227	0.427252	1.48518e-18
CDIPT	0.00657282	-0.592369	0.161615	0.553016	0.402876	0.759109	0.000247032
G3BP1	1.45403e-11	1.05188	0.1577	2.86302	2.10179	3.89995	2.55611e-11
TMEM43	0	1.15652	0.119706	3.17886	2.51407	4.01944	4.40096e-22
COPB1	0	1.7261	0.134414	5.61869	4.31739	7.31222	9.58431e-38
PXN	8.68888e-08	1.07433	0.138601	2.92804	2.23151	3.84197	9.09736e-15
MAPKAPK2	1.22347e-12	0.839899	0.111077	2.31613	1.86301	2.87947	3.98731e-14
ITGB1	0	0.94437	0.0745963	2.57119	2.22146	2.97599	9.88322e-37
ERP29	6.45162e-12	1.14049	0.125728	3.12829	2.44505	4.00246	1.17839e-19
CYBB	8.41142e-08	0.285938	0.047602	1.33101	1.21245	1.46117	1.8916e-09
KDELR2	0	1.26318	0.0775446	3.53663	3.03797	4.11714	1.16876e-59
PDCD6	0.000814909	0.900485	0.165319	2.4608	1.77974	3.40248	5.12398e-08
AKT1	4.67212e-06	0.556887	0.139414	1.74523	1.32796	2.29363	6.4836e-05
JPH4	0	-0.344502	0.0251926	0.708573	0.674436	0.744438	1.43687e-42
G6PC3	0	1.37003	0.12124	3.93546	3.1031	4.99108	1.31037e-29
TFG	0	2.24806	0.207038	9.46931	6.31084	14.2085	1.82351e-27
KDELR1	0	1.28673	0.0885112	3.62092	3.04424	4.30685	7.01395e-48
UBQLN2	0	-1.69273	0.141518	0.184017	0.139443	0.242838	5.6689e-33
FOXRED2	2.1651e-08	-0.878554	0.109173	0.415383	0.335367	0.51449	8.45823e-16
TMED7	1.36113e-13	1.27151	0.13092	3.56623	2.75911	4.60945	2.67823e-22
SHISA5	0	1.43461	0.0948948	4.19801	3.48553	5.05613	1.23421e-51
SSR4	6.89116e-05	0.530656	0.0861989	1.70005	1.43578	2.01295	7.45217e-10
TMCO1	2.14273e-14	1.44415	0.137222	4.23827	3.2388	5.54616	6.68188e-26
SEC31A	7.03193e-12	0.968122	0.125597	2.63299	2.05846	3.36789	1.27646e-14
SCAP	0.0410936	-0.463527	0.14818	0.629061	0.470502	0.841054	0.0017592
GORASP2	3.97849e-05	0.838092	0.212395	2.31195	1.52471	3.50566	7.94997e-05
FOXO3	8.88178e-16	-0.755865	0.0702043	0.469604	0.409236	0.538877	4.94679e-27
M6PR	1.06581e-14	0.688958	0.09658	1.99164	1.64817	2.40669	9.78137e-13
RNF185	1.282e-06	-1.48746	0.177227	0.225946	0.159643	0.319787	4.74011e-17
PTK2	3.58602e-14	-1.07069	0.147234	0.342771	0.256849	0.457436	3.5414e-13
SEC16A	0.000968197	-0.917643	0.130319	0.399459	0.309417	0.515704	1.90191e-12
GABARAPL1	0	-0.840641	0.0903341	0.431434	0.361428	0.515	1.32853e-20
TMED9	0	1.53192	0.104702	4.62706	3.76862	5.68103	1.77531e-48
STUB1	0.00200529	-0.561439	0.150783	0.570388	0.424447	0.766508	0.000196483
SRP68	0.000848988	-0.767395	0.282739	0.464221	0.266721	0.807965	0.00664473
HM13	0	1.18677	0.101694	3.27649	2.6844	3.99918	1.81257e-31
GBF1	0	-1.14959	0.0768085	0.316768	0.272497	0.368232	1.20817e-50
ORMDL3	0.0474055	-0.772869	0.189297	0.461687	0.318579	0.669079	4.44908e-05
PDIA4	0	1.10751	0.0704526	3.02682	2.63644	3.47501	1.1036e-55
SSR2	1.27977e-10	0.697895	0.0882735	2.00952	1.69026	2.38908	2.65666e-15
QDPR	0.000257103	-0.264356	0.083487	0.7677	0.65182	0.904182	0.00154323
RER1	0	1.73851	0.141983	5.68888	4.30696	7.5142	1.79716e-34
HTT	7.06785e-09	-0.851516	0.0863219	0.426768	0.360341	0.505439	5.93771e-23
BCL2L1	3.86809e-07	0.635757	0.129414	1.88845	1.46537	2.43368	8.98907e-07
TMED2	0	1.24009	0.0900132	3.45594	2.89699	4.12274	3.51468e-43
HSPA4	3.62662e-07	1.04782	0.182932	2.85143	1.99228	4.08107	1.01664e-08
RCN1	1.56593e-08	0.95047	0.122063	2.58693	2.0365	3.28612	6.87541e-15
KEAP1	0.000282839	-0.685158	0.199146	0.504011	0.341135	0.744652	0.000580694
SEC24C	0	-1.92358	0.137089	0.146083	0.111663	0.191113	9.98763e-45
MAPK3	1.34243e-08	-0.907195	0.1395	0.403655	0.307091	0.530583	7.86447e-11
VCL	8.85102e-06	0.30707	0.0697459	1.35944	1.18574	1.55857	1.06916e-05
FN1	0	0.505678	0.0369159	1.65811	1.54238	1.78253	1.04222e-42
FLNB	9.39299e-09	-0.658663	0.0764811	0.517543	0.445498	0.601239	7.17388e-18
UBXN4	2.99076e-05	0.999792	0.200754	2.71772	1.83367	4.02797	6.35261e-07
UBE2D2	1.67131e-10	1.67211	0.163965	5.32338	3.8603	7.34099	2.02463e-24
CCDC47	0.00130425	0.462879	0.193296	1.58864	1.08766	2.32038	0.0166357
SEC63	0	-0.949214	0.091005	0.387045	0.323816	0.462621	1.80224e-25
ATP2C1	0.00154319	-0.665397	0.187578	0.514069	0.355922	0.742486	0.000389184
TAPBP	1.05266e-06	0.694673	0.113143	2.00305	1.60467	2.50035	8.26332e-10
DDOST	0	1.45963	0.0952627	4.30439	3.57128	5.18799	5.43352e-53
ERGIC3	0	1.06382	0.0820897	2.89741	2.46681	3.40318	2.0837e-38
SSR3	0	1.1417	0.0824303	3.13208	2.66482	3.68127	1.26371e-43
NOTCH1	3.04764e-10	-0.43484	0.0631007	0.647368	0.572058	0.732593	5.53226e-12
LPL	0.0384023	-0.105594	0.0391424	0.89979	0.833342	0.971537	0.0069824
CAPN1	4.77396e-15	1.07347	0.142697	2.92552	2.21177	3.8696	5.36346e-14
NR3C1	1.56696e-08	-0.727918	0.119028	0.482913	0.38243	0.609798	9.62506e-10
SOD2	0	0.484687	0.0355868	1.62367	1.51428	1.74096	3.05077e-42
WFS1	0.00077707	-0.277908	0.0879718	0.757367	0.637418	0.899887	0.00158282
HYOU1	7.17992e-08	0.642155	0.143462	1.90057	1.43473	2.51767	7.60048e-06
UBQLN4	0	-1.66816	0.124098	0.188594	0.147875	0.240525	3.41571e-41
NPLOC4	4.71017e-11	1.33435	0.199727	3.79754	2.5674	5.61707	2.37524e-11
ABL1	6.96284e-09	-0.720125	0.103058	0.486691	0.397677	0.59563	2.79629e-12
MAP3K5	0	-0.424703	0.0376067	0.653964	0.607496	0.703987	1.41648e-29
MCL1	1.90405e-05	0.531035	0.10147	1.70069	1.39397	2.0749	1.66394e-07
GPX1	9.4369e-15	0.576387	0.0664889	1.7796	1.56216	2.0273	4.36212e-18
SAR1A	0	-2.4542	0.185821	0.0859321	0.0597013	0.123688	7.96283e-40
RAB1A	5.29906e-07	2.14677	0.215288	8.55718	5.61148	13.0492	2.02874e-23
LPIN1	0	-0.830555	0.0745765	0.435807	0.376543	0.504399	8.29076e-29
SCAMP5	0	-0.793344	0.062411	0.452329	0.400249	0.511186	5.09732e-37
APEX1	0.0359277	-0.36202	0.150198	0.696269	0.518714	0.9346	0.0159403
JUN	1.26403e-11	0.441966	0.0592343	1.55576	1.38523	1.74728	8.56662e-14
NFE2L2	4.00791e-14	1.25405	0.161601	3.50451	2.55312	4.81041	8.48323e-15
RRBP1	1.11719e-06	0.393339	0.0863765	1.48192	1.25113	1.75529	5.2693e-06
PRKCSH	0.0246688	0.36417	0.151911	1.43932	1.06869	1.93849	0.016518
SSR1	3.74202e-05	1.05429	0.199285	2.86994	1.94196	4.24135	1.22071e-07
CDH2	1.02139e-08	0.963347	0.108121	2.62045	2.12004	3.23898	5.10736e-19
KTN1	1.37779e-13	-0.709678	0.0785434	0.491802	0.421633	0.57365	1.63267e-19
BACE1	0.000742888	-0.586086	0.132675	0.556501	0.429075	0.72177	9.98635e-06
BCAP31	0	1.59466	0.134361	4.92665	3.78603	6.41091	1.72516e-32
PIK3R1	0	-0.741209	0.0637871	0.476537	0.420534	0.539999	3.2593e-31
UBB	0	0.717052	0.0826554	2.04838	1.74203	2.40862	4.12837e-18
SPP1	0	0.452592	0.0329707	1.57238	1.47399	1.67735	6.98813e-43
VCAM1	3.77631e-07	0.192264	0.0343502	1.21199	1.13308	1.2964	2.17877e-08
CDC42	0	1.20308	0.0930292	3.33036	2.77527	3.99648	2.95852e-38
VDAC1	3.61316e-08	1.08163	0.181986	2.94949	2.06462	4.21361	2.78996e-09
STAU1	1.69014e-06	1.49751	0.245537	4.47054	2.76286	7.23371	1.06793e-09
SURF4	0	1.44572	0.119326	4.24489	3.35967	5.36335	8.7196e-34
UBE2D3	4.83763e-08	1.39608	0.154301	4.03935	2.98518	5.46579	1.45904e-19
RAB10	0.000356263	0.51717	0.16242	1.67727	1.21998	2.30598	0.00145177
RPN1	0	1.67631	0.119502	5.34577	4.22951	6.75664	1.05996e-44
FOS	0.000676844	0.151728	0.0367172	1.16384	1.08303	1.25069	3.59109e-05
TF	1.15741e-08	-0.227605	0.0325111	0.796439	0.747272	0.84884	2.54412e-12
ENO2	1.29671e-05	-0.481524	0.0757326	0.617841	0.532615	0.716705	2.0412e-10
STAT3	4.37317e-13	1.20302	0.131281	3.33015	2.57464	4.30735	5.01503e-20
YKT6	0	1.33955	0.125004	3.81733	2.98783	4.87711	8.55426e-27
SREBF1	4.9403e-05	-0.249489	0.0578474	0.779199	0.695678	0.872747	1.61145e-05
TMED10	1.80245e-11	1.16994	0.12629	3.22181	2.51537	4.12666	1.96964e-20
EIF2AK1	0.00063204	1.02424	0.193387	2.78497	1.90638	4.06848	1.18176e-07
GSTP1	6.31126e-08	0.563447	0.097313	1.75672	1.45167	2.12586	7.03667e-09
RPN2	0	1.89959	0.127806	6.68318	5.20229	8.58562	5.71862e-50
PDIA6	0	1.34414	0.087618	3.83488	3.22977	4.55336	4.07642e-53
PSMD2	2.75927e-10	1.35542	0.150763	3.87839	2.88617	5.21172	2.46333e-19
RAB1B	2.11669e-09	1.36764	0.195681	3.92609	2.67545	5.76135	2.76523e-12
MAPK8IP1	7.57835e-11	-0.586662	0.0580995	0.556181	0.49632	0.623262	5.6649e-24
CAMK2G	0	-0.783694	0.0651849	0.456716	0.401939	0.518957	2.70238e-33
P4HB	0	1.35902	0.0863262	3.89238	3.28651	4.60996	7.6868e-56
PDIA3	9.4973e-11	0.993549	0.116215	2.7008	2.15065	3.39168	1.2391e-17
SREBF2	0	-0.937927	0.0666419	0.391439	0.343509	0.446056	5.4775e-45
ITPR2	8.18932e-08	-0.362389	0.0654684	0.696012	0.612195	0.791304	3.10647e-08
EGR1	1.81488e-12	0.218186	0.0347901	1.24382	1.16183	1.33159	3.57585e-10
GANAB	0	1.88294	0.153226	6.5728	4.8677	8.87517	1.04259e-34
VAPA	9.07755e-10	-0.942427	0.186956	0.389681	0.27013	0.562142	4.63309e-07
HSPA1A	0.00384827	-0.125129	0.0540209	0.882383	0.793734	0.980934	0.0205419
RTN1	0	-0.523732	0.0378911	0.592306	0.549912	0.637968	1.8769e-43
FUS	7.39531e-05	-1.07906	0.136634	0.339914	0.260055	0.444295	2.8461e-15
OS9	9.76136e-10	0.44161	0.0504638	1.55521	1.40875	1.7169	2.11409e-18
ANXA5	0	0.868098	0.057002	2.38238	2.13054	2.66398	2.26195e-52
COPA	0.0036242	0.77605	0.177085	2.17287	1.53568	3.07446	1.17397e-05
RAB6A	9.40006e-11	-1.21808	0.164284	0.295796	0.214365	0.408161	1.22084e-13
PPIB	0	1.05121	0.086141	2.8611	2.41663	3.38732	2.98398e-34
DNAJB2	3.06844e-09	-0.803723	0.109666	0.447659	0.361077	0.555003	2.32148e-13
SOX9	8.72289e-06	0.397071	0.0811538	1.48746	1.26872	1.74391	9.94031e-07
SEC62	1.18345e-09	-1.22861	0.15736	0.2927	0.215019	0.398445	5.82868e-15
PARK7	0.000919703	0.487875	0.130518	1.62885	1.2612	2.10368	0.000185504
HLA-B	0	0.594383	0.0513505	1.81191	1.63843	2.00377	5.51674e-31
CYB5R3	0.00314401	-0.508398	0.150509	0.601458	0.447808	0.807829	0.000730546
BSG	1.30794e-08	0.863966	0.124865	2.37255	1.85751	3.03041	4.54204e-12
PARP1	0.00289279	-0.783953	0.180646	0.456598	0.320456	0.650578	1.4266e-05
SEC61A1	0	1.46197	0.119073	4.31445	3.41641	5.44855	1.19071e-34
RPSA	1.9762e-14	-0.637851	0.0975076	0.528427	0.436502	0.639711	6.0887e-11
UBA52	1.05034e-06	0.530833	0.0945098	1.70035	1.41283	2.04637	1.94638e-08
RPS27A	0	-1.13138	0.0866615	0.322589	0.272197	0.382311	5.94252e-39
TPP1	0.00290587	0.419353	0.106073	1.52098	1.23547	1.87246	7.70356e-05
ARL6IP1	1.2971e-05	0.916359	0.152841	2.50017	1.85298	3.37341	2.02874e-09
CTNNB1	4.88837e-10	1.36154	0.155338	3.90221	2.87797	5.29097	1.86745e-18
HSPA9	0.000242883	-0.728866	0.172074	0.482456	0.34434	0.675969	2.2776e-05
SQSTM1	4.20557e-09	0.896184	0.109044	2.45024	1.97874	3.03407	2.05917e-16
RAC1	9.86941e-09	1.22097	0.192279	3.39047	2.32591	4.94229	2.15327e-10
PINK1	1.16218e-12	-0.532465	0.0754883	0.587156	0.506405	0.680784	1.74338e-12
GABARAP	0.011777	-0.366907	0.147344	0.692874	0.51908	0.924856	0.0127695
PRKCA	0	-0.970208	0.0725508	0.379004	0.328767	0.436917	8.71951e-41
ATP2A2	1.12371e-06	-0.484407	0.112527	0.616062	0.49413	0.768083	1.67145e-05
CTSD	8.2534e-13	0.790673	0.0897958	2.20488	1.84906	2.62917	1.30574e-18
HLA-A	0	0.631303	0.0575631	1.88006	1.67948	2.1046	5.49804e-28
HSP90B1	4.44089e-16	1.22394	0.119087	3.40057	2.69268	4.29456	8.88126e-25
MAPK1	6.98441e-13	-1.0179	0.121168	0.361355	0.284968	0.458218	4.43803e-17
PRNP	0.000529672	-0.42854	0.0983807	0.651459	0.537212	0.790004	1.32497e-05
PTPN11	0	-0.765903	0.0760561	0.464914	0.400528	0.539649	7.47974e-24
HSPA5	0	1.10072	0.0917583	3.00634	2.5115	3.59868	3.73335e-33
MAP2	0	-0.472692	0.0385022	0.623322	0.578015	0.67218	1.20356e-34
PRDX1	2.05391e-14	0.478527	0.0719207	1.6137	1.40153	1.85798	2.86136e-11
CALR	0	1.34374	0.0998232	3.83334	3.15216	4.66173	2.64714e-41
RHOA	3.98237e-13	1.56963	0.158192	4.80489	3.52395	6.55144	3.32856e-23
CST3	1.11022e-16	0.450678	0.0539048	1.56938	1.41203	1.74426	6.23862e-17
CTSB	0	0.950327	0.0702219	2.58656	2.25397	2.96821	9.95902e-42
MAPT	0	-0.531742	0.0324225	0.587581	0.551403	0.626131	1.89969e-60
ANK2	1.48236e-07	-0.369648	0.0574543	0.690977	0.617389	0.773338	1.24472e-10
HSP90AB1	4.89608e-14	-1.2216	0.154011	0.294757	0.217956	0.39862	2.15799e-15
RTN3	0	-1.09906	0.0777166	0.333185	0.28611	0.388005	2.09656e-45
CANX	3.47036e-10	1.09858	0.159077	2.99989	2.19634	4.09744	4.98659e-12
TMBIM6	1.00002e-11	1.36691	0.153254	3.92321	2.90531	5.29775	4.69365e-19
APP	0.0149023	-0.306257	0.130215	0.736197	0.570367	0.950241	0.0186765
HSPA8	0.00134873	0.401168	0.150076	1.49357	1.11296	2.00433	0.0075152
CRYAB	1.76525e-14	-0.207302	0.0290825	0.812774	0.767741	0.860448	1.01777e-12
EEF2	0	-1.1221	0.101467	0.325597	0.266877	0.397236	1.98814e-28
VIM	0	0.546742	0.0441816	1.72762	1.58431	1.88389	3.57349e-35
GJA1	0.00090593	0.115241	0.0431051	1.12214	1.03123	1.22107	0.00750662
GAPDH	0	0.999852	0.0824485	2.71788	2.31233	3.19456	7.59974e-34
UBC	2.22045e-16	1.24687	0.110525	3.47944	2.80175	4.32104	1.62321e-29
CLU	2.92743e-10	0.337743	0.0601184	1.40178	1.24597	1.57708	1.9323e-08
APOE	3.41864e-11	-0.304212	0.0501953	0.737705	0.668584	0.813971	1.35643e-09
SCD	0	-0.681392	0.0498555	0.505912	0.458816	0.557844	1.59116e-42

## Sheet: Supplementary Table 6
Supplementary Table 6: Univariate Cox regression analysis and KM analysis results in CGGA (mRNAseq_325) data.
gene	KM	B	SE	HR	HR.95L	HR.95H	pvalue
AGTR1	0.00114058	0.0912647	0.0438961	1.09556	1.00524	1.19399	0.0376076
CALHM1	6.23238e-05	-1.13513	0.271636	0.321381	0.188714	0.547315	2.92987e-05
DRD5	5.4373e-09	-1.15036	0.248799	0.316524	0.194369	0.515447	3.77072e-06
CFTR	2.39862e-05	-0.622917	0.138481	0.536378	0.408879	0.703633	6.85322e-06
PON1	0	-1.06428	0.146459	0.344977	0.258895	0.459681	3.68338e-13
CASQ2	1.81338e-07	-0.525352	0.18332	0.591347	0.412857	0.847004	0.00416013
TTPA	2.22045e-16	-0.556799	0.0777987	0.573041	0.491998	0.667433	8.25142e-13
CYP1A1	2.9976e-14	-1.83139	0.331017	0.16019	0.0837286	0.306477	3.15472e-08
RYR2	1.40924e-06	-0.1923	0.0417174	0.825059	0.760283	0.895354	4.03454e-06
DSG2	2.13869e-06	0.0724517	0.0195313	1.07514	1.03476	1.1171	0.000207659
CREB3L3	2.86657e-07	-0.886407	0.32188	0.412134	0.219307	0.774504	0.00589007
JPH3	0	-0.0632868	0.00748751	0.938674	0.925	0.952551	2.85584e-17
CRHR1	1.42331e-13	-0.357697	0.0610414	0.699285	0.620434	0.788157	4.63149e-09
KCNE1	7.52774e-05	0.258349	0.0648311	1.29479	1.14029	1.47022	6.7495e-05
SGPP2	0.000580422	-0.224394	0.0682245	0.799001	0.698995	0.913314	0.00100527
ABCC8	0	-0.0455945	0.0061543	0.955429	0.943974	0.967024	1.27676e-13
MTTP	0.00505794	0.0670501	0.0224217	1.06935	1.02337	1.11739	0.002786
AFP	2.0367e-07	0.21723	0.0444274	1.24263	1.139	1.35568	1.0106e-06
PKP2	8.24346e-08	-0.204945	0.0860068	0.814692	0.68831	0.964278	0.0171769
ATP2A1	0.000685569	0.28031	0.0592794	1.32354	1.17836	1.48661	2.26047e-06
EGF	3.09223e-09	0.272791	0.0496692	1.31363	1.19177	1.44794	3.97069e-08
NOX4	0	0.124503	0.0173644	1.13259	1.09469	1.17179	7.49919e-13
CRH	3.77801e-09	-0.700089	0.150506	0.496541	0.369695	0.666909	3.29429e-06
SLN	1.33338e-13	0.0013185	0.000392176	1.00132	1.00055	1.00209	0.000773779
FASLG	4.14857e-07	0.389653	0.155652	1.47647	1.08826	2.00316	0.0123018
HSD11B2	0.000146807	0.057033	0.012581	1.05869	1.0329	1.08512	5.80788e-06
CACNB4	3.33067e-16	-0.238505	0.0324267	0.787805	0.739293	0.839499	1.90618e-13
MYH7	1.60348e-11	-0.146041	0.0256008	0.864122	0.821833	0.908587	1.16649e-08
SHH	1.81299e-06	0.00665845	0.00307121	1.00668	1.00064	1.01276	0.0301569
CDK1	3.33067e-15	0.0299493	0.00387946	1.0304	1.0226	1.03827	1.16368e-14
CYP2E1	1.12836e-10	-0.165519	0.0374779	0.847454	0.787435	0.912047	1.00335e-05
GJB2	0.000560975	0.020813	0.00481047	1.02103	1.01145	1.0307	1.51423e-05
HSPA1L	0.000546191	-0.341547	0.0810924	0.71067	0.606237	0.833094	2.5332e-05
CES1	0.0398731	0.0754879	0.0166186	1.07841	1.04385	1.11411	5.56225e-06
GPT	2.35534e-11	-0.26496	0.0472264	0.767237	0.699407	0.841644	2.01839e-08
AQP11	5.3127e-07	-0.481434	0.0981814	0.617896	0.509734	0.74901	9.41341e-07
PDIA2	1.76234e-08	-0.0412174	0.0120955	0.95962	0.937139	0.982642	0.000655182
TMTC3	6.57745e-07	0.277771	0.0428051	1.32018	1.21394	1.43572	8.62969e-11
SCN2A	1.82129e-11	-0.121403	0.0205648	0.885677	0.850689	0.922105	3.56031e-09
ALG11	0.0101976	-0.149976	0.0404475	0.860729	0.795128	0.931741	0.000208969
KCNJ11	0	-0.152014	0.0177032	0.858976	0.829683	0.889304	8.94113e-18
NHLRC1	0.000119916	-0.273581	0.0922218	0.760651	0.634871	0.911349	0.00301155
TRPC1	6.13473e-08	-0.229694	0.0401678	0.794777	0.734606	0.859876	1.07551e-08
DES	0.017138	0.0404939	0.0102938	1.04132	1.02053	1.06255	8.36092e-05
TRPV4	6.88016e-12	0.0660838	0.0284005	1.06832	1.01047	1.12947	0.0199731
BMP2	4.1589e-12	-0.0429083	0.00659038	0.957999	0.945704	0.970454	7.47717e-11
CASQ1	0	-0.0980428	0.0141746	0.90661	0.88177	0.932151	4.62056e-12
PPARGC1A	1.94548e-10	-0.191252	0.0359182	0.825925	0.76978	0.886164	1.0115e-07
BRCA1	1.11022e-16	0.165416	0.0172281	1.17988	1.14071	1.2204	7.87865e-22
ERP27	3.04201e-14	0.249502	0.0305027	1.28339	1.20891	1.36245	2.84645e-16
ERN1	0.00958365	0.155641	0.0453829	1.16841	1.06897	1.2771	0.000604667
RECK	4.25181e-06	0.311568	0.0601719	1.36556	1.21365	1.53649	2.24314e-07
PPARG	9.38271e-05	0.18745	0.0306633	1.20617	1.13582	1.28088	9.76706e-10
EPM2A	4.70388e-06	-0.173335	0.0429985	0.840856	0.772896	0.914791	5.54962e-05
LPL	0.00453643	-0.00457304	0.00145052	0.995437	0.992611	0.998271	0.00161771
SPAST	0.00168819	-0.0831065	0.0243891	0.920253	0.877298	0.965311	0.000655532
SFTPC	3.17881e-08	-0.124793	0.0312917	0.882679	0.830171	0.938509	6.66126e-05
NR3C2	0	-0.329153	0.0367395	0.719533	0.669542	0.773256	3.27311e-19
PPARA	4.25625e-08	-0.222413	0.0344388	0.800584	0.748329	0.856488	1.05939e-10
EDNRA	7.32295e-08	0.0236502	0.00419742	1.02393	1.01554	1.03239	1.75601e-08
HMGCR	3.35711e-09	-0.058454	0.00824233	0.943222	0.928107	0.958583	1.32262e-12
CD36	1.91525e-07	0.0336022	0.0075828	1.03417	1.01892	1.04966	9.36349e-06
SEC31B	3.27434e-05	-0.043506	0.0139516	0.957427	0.931601	0.983968	0.00181862
IL7	3.94206e-11	0.223275	0.0398077	1.25016	1.15633	1.35161	2.03691e-08
ATP2A3	0.000320532	0.124494	0.0309029	1.13258	1.06601	1.20329	5.61183e-05
SERPINI1	3.97932e-06	-0.0083961	0.00221045	0.991639	0.987352	0.995945	0.000145655
LRRK2	1.2584e-08	0.0199735	0.00485074	1.02017	1.01052	1.02992	3.82805e-05
KDR	4.38285e-09	0.0625501	0.0140932	1.06455	1.03555	1.09436	9.06643e-06
TRIB3	1.10492e-05	0.0283217	0.00660762	1.02873	1.01549	1.04214	1.81736e-05
RUNX2	3.57947e-07	0.19593	0.0271116	1.21644	1.15349	1.28283	4.94529e-13
PIGN	0.0103702	0.0778268	0.0218476	1.08094	1.03563	1.12823	0.000367684
PIK3CG	1.72408e-05	0.284357	0.0486377	1.32891	1.20808	1.46182	5.02223e-09
CREBRF	0.00596199	-0.129286	0.0428741	0.878723	0.807899	0.955754	0.00256573
DSC2	9.95924e-07	0.31522	0.0552611	1.37056	1.22987	1.52734	1.16901e-08
ERMP1	2.56092e-08	-0.0933811	0.0241666	0.910846	0.868709	0.955027	0.000111523
CASP2	0	0.0864066	0.00895927	1.09025	1.07127	1.10956	5.19244e-22
RYR1	8.50135e-06	-0.0418603	0.0125344	0.959004	0.935731	0.982855	0.000838885
CYP21A2	5.03901e-07	0.0533802	0.0125661	1.05483	1.02917	1.08113	2.15742e-05
OSBPL3	2.87768e-07	0.0317534	0.00561218	1.03226	1.02097	1.04368	1.53198e-08
FKBP14	1.2623e-06	0.0776139	0.0156546	1.08071	1.04805	1.11438	7.1259e-07
SGPP1	0.0137317	-0.0629408	0.0245472	0.938999	0.894892	0.98528	0.0103451
SLC26A2	0	0.0578541	0.00707517	1.05956	1.04497	1.07436	2.90868e-16
RNFT1	0	0.0412386	0.00678534	1.0421	1.02833	1.05605	1.21998e-09
HFE	8.1779e-12	0.20038	0.0249513	1.22187	1.16355	1.28311	9.6785e-16
VCAM1	3.75955e-07	0.0100836	0.00191105	1.01013	1.00636	1.01393	1.31685e-07
BBC3	0.00159226	0.106459	0.0260839	1.11233	1.0569	1.17068	4.47638e-05
SIRT1	4.49001e-06	-0.110667	0.0246355	0.895237	0.853038	0.939524	7.05009e-06
NOS3	7.74994e-05	0.181019	0.0296238	1.19844	1.13084	1.27008	9.92617e-10
OXTR	0.00173039	0.0191698	0.00510665	1.01935	1.0092	1.02961	0.000174105
TMX3	0.00406022	0.0602669	0.0105915	1.06212	1.0403	1.0844	1.26946e-08
FPR2	0.00061258	0.0505363	0.0108212	1.05184	1.02976	1.07438	3.01043e-06
OPA3	2.13165e-08	0.196133	0.0306553	1.21669	1.14574	1.29203	1.57401e-10
ZC3H12A	2.70338e-07	0.0472975	0.00961916	1.04843	1.02885	1.06839	8.78743e-07
UBE2D1	0.000392584	0.0597691	0.019283	1.06159	1.02222	1.10248	0.00193799
PSEN2	2.48398e-07	0.0520249	0.00828904	1.0534	1.03643	1.07066	3.4662e-10
DERL3	1.49497e-09	0.239684	0.0359529	1.27085	1.18438	1.36363	2.61764e-11
AGER	0.00446154	0.0223787	0.00597509	1.02263	1.01072	1.03468	0.000180151
INSR	0.0339065	0.0351364	0.0177604	1.03576	1.00033	1.07245	0.0478888
RSAD2	6.03596e-05	0.00930983	0.00431678	1.00935	1.00085	1.01793	0.0310321
UBXN8	0.0114408	0.0842286	0.0267109	1.08788	1.03239	1.14635	0.00161412
CASP7	0	0.142034	0.0137758	1.15262	1.12191	1.18416	6.32494e-25
TRAF2	0	0.246412	0.0213571	1.27943	1.22698	1.33412	8.51644e-31
BRSK2	5.84088e-13	-0.0491795	0.00646905	0.95201	0.940016	0.964158	2.90978e-14
IREB2	0.0157756	0.0398064	0.0179665	1.04061	1.0046	1.07791	0.0267193
ATXN3	0.00156147	0.111256	0.0301388	1.11768	1.05357	1.18569	0.000222972
EDEM3	0.0036744	0.0687233	0.021853	1.07114	1.02623	1.11801	0.001662
PLA2G6	3.53008e-07	-0.0474548	0.0101999	0.953654	0.934778	0.97291	3.27945e-06
ERLIN1	1.1435e-05	0.0599657	0.0152514	1.0618	1.03053	1.09402	8.43097e-05
CASP3	5.55112e-16	0.0496547	0.00617491	1.05091	1.03827	1.0637	8.88441e-16
CASP8	0	0.138162	0.0142645	1.14816	1.11651	1.18071	3.46739e-22
PKD2	3.83767e-07	0.0707711	0.00807537	1.07334	1.05648	1.09046	1.88749e-18
IGF2BP2	0	0.0534826	0.00711119	1.05494	1.04034	1.06974	5.44003e-14
MAPK8	9.95541e-05	-0.0197447	0.00888895	0.980449	0.963515	0.99768	0.0263329
LPIN1	1.01355e-10	-0.0749866	0.013705	0.927756	0.903167	0.953014	4.46298e-08
CDKAL1	5.38589e-06	0.0687634	0.0154464	1.07118	1.03924	1.10411	8.51714e-06
UGGT1	4.05764e-07	0.104971	0.0150907	1.11068	1.07831	1.14402	3.50071e-12
MAN2A1	0.000123968	0.0183682	0.00851669	1.01854	1.00168	1.03568	0.031027
BAK1	0	0.206848	0.0205928	1.2298	1.18115	1.28045	9.69694e-24
PRKAA1	0.00798262	0.0526369	0.0112468	1.05405	1.03107	1.07754	2.86637e-06
COL9A2	0.0277891	0.00751249	0.00359259	1.00754	1.00047	1.01466	0.0365186
TRPM4	8.1216e-07	0.0847289	0.0167705	1.08842	1.05323	1.12479	4.3663e-07
CPT2	1.41899e-09	0.176711	0.0254224	1.19329	1.13529	1.25425	3.6267e-12
SERP2	0	-0.0689784	0.00717353	0.933347	0.920316	0.946562	6.86548e-22
AIFM1	4.996e-15	0.0661037	0.00888634	1.06834	1.04989	1.08711	1.01606e-13
EDEM1	0	0.130002	0.0160626	1.13883	1.10354	1.17525	5.79847e-16
CREB3L2	6.66134e-16	0.129577	0.0160234	1.13835	1.10315	1.17466	6.13002e-16
SP1	2.23659e-08	0.0986217	0.0138068	1.10365	1.07418	1.13392	9.1315e-13
MAPK14	5.85661e-07	0.143142	0.0230127	1.15389	1.103	1.20713	4.9681e-10
SEC22B	0	0.159601	0.0150997	1.17304	1.13884	1.20828	4.11319e-26
NR3C1	0.0220434	-0.0406715	0.0161835	0.960144	0.930168	0.991087	0.0119657
EIF2AK3	4.80297e-07	0.0428201	0.0085772	1.04375	1.02635	1.06144	5.96591e-07
VWF	6.95421e-12	0.0202701	0.00322278	1.02048	1.01405	1.02694	3.18236e-10
BNIP1	1.64049e-11	0.140071	0.0197749	1.15036	1.10662	1.19582	1.40792e-12
SEC23IP	0.00561314	0.089744	0.0231076	1.09389	1.04546	1.14458	0.000102861
FOXO3	0.000471536	-0.0484961	0.0116815	0.952661	0.931097	0.974724	3.30243e-05
UBE2G1	0.0124516	-0.0414565	0.0132041	0.959391	0.934881	0.984544	0.00169135
GBF1	1.93052e-11	-0.0924018	0.0191086	0.911739	0.878224	0.946533	1.32744e-06
MTOR	2.79358e-07	0.0880539	0.0136893	1.09205	1.06314	1.12174	1.25694e-10
TMX1	2.31668e-09	0.0384505	0.00586831	1.0392	1.02732	1.05122	5.66854e-11
NGLY1	0	0.0935823	0.0103462	1.0981	1.07606	1.1206	1.49578e-19
USO1	3.00871e-07	0.0499635	0.00802453	1.05123	1.03483	1.0679	4.77456e-10
FOXRED2	3.52033e-07	-0.0521664	0.0113366	0.949171	0.928313	0.970497	4.193e-06
CISD2	0.00273283	0.0595558	0.0115804	1.06137	1.03755	1.08573	2.70661e-07
INSIG1	7.09369e-10	-0.0463286	0.0077399	0.954728	0.940354	0.969322	2.15489e-09
PMM2	0	0.101165	0.0101572	1.10646	1.08465	1.12871	2.28272e-23
FAF2	1.03211e-06	0.105064	0.0161373	1.11078	1.0762	1.14648	7.48378e-11
H6PD	1.662e-13	0.131759	0.0138685	1.14083	1.11024	1.17227	2.08729e-21
DNM1L	4.93769e-07	-0.0415969	0.00808975	0.959256	0.944167	0.974587	2.71946e-07
CD8A	8.31428e-07	0.0331059	0.0141072	1.03366	1.00547	1.06264	0.0189384
SLC37A4	0.00143871	0.0705563	0.0193734	1.0731	1.03312	1.11464	0.000270618
DNAJC3	1.23873e-08	0.0539661	0.00987315	1.05545	1.03522	1.07607	4.60438e-08
HSPA6	0	0.00833844	0.0016225	1.00837	1.00517	1.01159	2.75822e-07
SEC23A	0.000511774	0.0552851	0.0127837	1.05684	1.03069	1.08366	1.52771e-05
CYB5R4	0.00241173	0.103413	0.0218208	1.10895	1.06252	1.15741	2.14587e-06
COG7	0.0472294	0.0653568	0.0168971	1.06754	1.03276	1.10349	0.000109768
MAPK9	0.000117165	-0.0695123	0.012907	0.932849	0.909546	0.956748	7.21928e-08
HP	0.0279169	0.00198699	0.0004771	1.00199	1.00105	1.00293	3.11729e-05
ORAI1	4.08562e-14	0.154415	0.0186864	1.16697	1.12501	1.21051	1.41498e-16
GOSR1	0.00917281	0.0343287	0.012956	1.03492	1.00898	1.06154	0.00805769
TMEM33	3.62623e-06	0.0886916	0.0155406	1.09274	1.05996	1.12654	1.14924e-08
TOR1B	7.92699e-14	0.106811	0.0123136	1.11272	1.08619	1.13991	4.16334e-18
ELN	7.45208e-09	0.00499274	0.00109661	1.00501	1.00285	1.00717	5.2921e-06
ERP44	0	0.182241	0.0162898	1.1999	1.1622	1.23883	4.69654e-29
TGFB3	0.000167809	0.0205336	0.00353661	1.02075	1.01369	1.02785	6.39776e-09
IGF2R	1.45895e-09	0.0870125	0.0113572	1.09091	1.0669	1.11547	1.83809e-14
UBE2J1	0.00453507	0.0703536	0.0133614	1.07289	1.04516	1.10136	1.39869e-07
FBXO6	4.84822e-06	0.0701021	0.0183381	1.07262	1.03475	1.11187	0.000131972
BET1	6.13072e-11	0.0795083	0.0103085	1.08275	1.0611	1.10485	1.22977e-14
STX18	7.6593e-07	0.0576859	0.00781243	1.05938	1.04328	1.07573	1.53765e-13
DPM1	6.90112e-10	0.0439731	0.00567119	1.04495	1.0334	1.05663	8.91991e-15
ALG1	1.60403e-08	0.0916743	0.015199	1.09601	1.06384	1.12915	1.62353e-09
FAS	2.24113e-08	0.0430434	0.00670788	1.04398	1.03035	1.0578	1.39126e-10
MAPT	1.66533e-15	-0.0123343	0.00160737	0.987741	0.984635	0.990858	1.67235e-14
TGM2	0.000339849	0.00745956	0.00182833	1.00749	1.00388	1.0111	4.50386e-05
FLNB	0.000727609	0.0392688	0.00897311	1.04005	1.02192	1.0585	1.20725e-05
PIK3R1	2.54119e-12	-0.019177	0.00306871	0.981006	0.975123	0.986924	4.12548e-10
TFRC	3.26347e-06	0.0241197	0.00420333	1.02441	1.01601	1.03289	9.56637e-09
ALG2	1.33227e-15	0.0674736	0.00747957	1.0698	1.05423	1.0856	1.86272e-19
UBE4B	3.34304e-06	0.0631678	0.0130849	1.06521	1.03823	1.09288	1.38226e-06
NFKB1	8.90163e-11	0.120464	0.013729	1.12802	1.09807	1.15879	1.71794e-18
CAMK2G	0	-0.0375655	0.0039669	0.963131	0.955672	0.970649	2.80577e-21
FKBP5	0.032281	0.00872003	0.00203813	1.00876	1.00474	1.0128	1.88209e-05
SOAT1	4.99878e-12	0.0677416	0.00856178	1.07009	1.05228	1.0882	2.53087e-15
MAP2K7	0.000520425	0.067222	0.012339	1.06953	1.04398	1.09571	5.0961e-08
ZDHHC6	0.0364984	0.0591491	0.0150713	1.06093	1.03005	1.09274	8.68727e-05
PRKCA	0	-0.0763098	0.00844905	0.926529	0.911312	0.942	1.68924e-19
FKRP	2.67938e-07	0.0864112	0.0135265	1.09025	1.06173	1.11955	1.67743e-10
CD40	1.47238e-12	0.101975	0.0137185	1.10736	1.07798	1.13753	1.05872e-13
EIF2AK4	4.0083e-10	0.112039	0.0137373	1.11856	1.08884	1.14908	3.46686e-16
CHERP	0.00346205	0.0239163	0.00581825	1.0242	1.01259	1.03595	3.94711e-05
SOX9	0.0397501	0.00813903	0.0015987	1.00817	1.00502	1.01134	3.56142e-07
UBL4A	3.05451e-05	0.0381412	0.0101742	1.03888	1.01837	1.0598	0.000177671
TNFRSF10B	0.00169665	0.025134	0.00515582	1.02545	1.01514	1.03587	1.0888e-06
MMP9	0	0.0020663	0.000415005	1.00207	1.00125	1.00288	6.39214e-07
MAP3K5	3.33067e-16	-0.0882419	0.0105355	0.915539	0.896828	0.934641	5.49013e-17
GSR	1.68524e-07	0.0466325	0.00879677	1.04774	1.02983	1.06596	1.15113e-07
ICMT	0	0.0937091	0.00948475	1.09824	1.07801	1.11885	5.08433e-23
SRPRB	9.36904e-10	0.0488052	0.00629363	1.05002	1.03714	1.06305	8.85561e-15
SNAP25	2.22045e-16	-0.0028729	0.000581186	0.997131	0.995996	0.998268	7.68654e-07
PTGS1	9.35827e-10	0.0253787	0.00559679	1.0257	1.01451	1.03702	5.77393e-06
LMAN1	0.000103519	0.0300016	0.00473197	1.03046	1.02094	1.04006	2.29476e-10
HSPA2	0.000383207	-0.00571139	0.00188341	0.994305	0.990641	0.997982	0.00242562
NOTCH3	1.30305e-10	0.0190318	0.00322995	1.01921	1.01278	1.02569	3.80875e-09
SDF2L1	4.53445e-10	0.0448821	0.00624927	1.0459	1.03317	1.05879	6.87085e-13
RNF185	0.015832	-0.035799	0.0129551	0.964834	0.940644	0.989646	0.00572163
ALG13	0.000602303	0.0369673	0.0106217	1.03766	1.01628	1.05949	0.000500716
CUL1	4.84689e-09	0.0699338	0.00997157	1.07244	1.05168	1.0936	2.32729e-12
DHCR24	0.000811526	-0.0108844	0.00360274	0.989175	0.982214	0.996184	0.00251814
SESN2	3.88911e-13	0.0505155	0.00924709	1.05181	1.03292	1.07105	4.68523e-08
VCL	0	0.0352471	0.00485809	1.03588	1.02606	1.04579	4.00673e-13
IL10	7.86177e-07	0.0727594	0.0231026	1.07547	1.02786	1.12529	0.00163608
KCNQ1	9.12042e-09	0.11126	0.0185615	1.11769	1.07776	1.1591	2.04557e-09
ERAP1	7.97313e-06	0.0295011	0.00571301	1.02994	1.01847	1.04154	2.41924e-07
CREB1	0.00371587	0.0151998	0.00465162	1.01532	1.0061	1.02461	0.00108454
EBP	0.00455795	0.0176127	0.00576815	1.01777	1.00633	1.02934	0.00226231
DNAJC10	3.2252e-13	0.0279604	0.00440663	1.02835	1.01951	1.03728	2.22322e-10
TNFSF10	0.0274296	0.0341018	0.00600743	1.03469	1.02258	1.04694	1.37398e-08
SAR1B	0.0342453	0.017935	0.00693507	1.0181	1.00435	1.03203	0.00970604
SEC16A	1.74216e-12	0.0825847	0.00925954	1.08609	1.06656	1.10598	4.71037e-19
MAPK10	0	-0.0405563	0.00465014	0.960255	0.951543	0.969047	2.74493e-18
JPH4	0	-0.0450248	0.0049511	0.955974	0.946742	0.965296	9.55585e-20
NCK1	7.50362e-06	0.0667841	0.0138357	1.06906	1.04046	1.09845	1.38648e-06
GET4	1.39455e-06	0.0464822	0.00690288	1.04758	1.0335	1.06185	1.65352e-11
G3BP1	1.30841e-09	0.0459325	0.0059645	1.047	1.03484	1.05932	1.35027e-14
GLA	0	0.0934661	0.00816119	1.09797	1.08055	1.11568	2.28407e-30
SCAMP5	0	-0.0228245	0.00264737	0.977434	0.972375	0.982519	6.60446e-18
DPAGT1	0	0.0801514	0.00869084	1.08345	1.06515	1.10206	2.90221e-20
CCDC88B	0.000821131	0.0359329	0.00846731	1.03659	1.01953	1.05393	2.19848e-05
TLR2	4.74977e-11	0.0575186	0.0089843	1.0592	1.04072	1.07802	1.53229e-10
SNCA	8.13408e-06	-0.00818758	0.00202099	0.991846	0.987925	0.995782	5.09416e-05
CTSK	4.57595e-08	0.0076211	0.00198222	1.00765	1.00374	1.01157	0.000120688
UBQLN4	4.87925e-08	-0.0344566	0.00744618	0.96613	0.952133	0.980334	3.70255e-06
MAP2	2.42502e-11	-0.00839751	0.0011423	0.991638	0.98942	0.99386	1.96107e-13
MOGS	0	0.106151	0.0116285	1.11199	1.08693	1.13762	6.94376e-20
UBQLN2	1.03578e-09	-0.0808366	0.0115388	0.922344	0.901719	0.943441	2.45849e-12
ELAVL1	0	0.0708541	0.00719636	1.07342	1.05839	1.08867	7.14501e-23
JUP	2.0696e-07	0.0650042	0.0126199	1.06716	1.04109	1.09389	2.59202e-07
CANT1	0	0.0743598	0.00759014	1.07719	1.06129	1.09334	1.161e-22
STIM1	6.38466e-06	-0.0416965	0.0103381	0.959161	0.939922	0.978794	5.50064e-05
GOLGA2	1.18572e-13	0.0670626	0.0070547	1.06936	1.05468	1.08425	1.97986e-21
MAPK1	0.000141749	-0.0145818	0.00358546	0.985524	0.978623	0.992474	4.76363e-05
MDM2	1.29146e-08	0.000710899	0.000249732	1.00071	1.00022	1.0012	0.00441833
DHCR7	0.000117176	-0.0177089	0.00637756	0.982447	0.970243	0.994804	0.00549049
ALG3	0	0.0491343	0.00572087	1.05036	1.03865	1.06221	8.80195e-18
EIF4E	0	0.0279022	0.00314602	1.0283	1.02197	1.03466	7.37834e-19
TMEM208	0.000112877	0.0218211	0.004101	1.02206	1.01388	1.03031	1.03238e-07
SYVN1	0.0234272	0.0401559	0.0111401	1.04097	1.01849	1.06395	0.00031262
DERL1	2.09366e-10	0.0406537	0.00533525	1.04149	1.03066	1.05244	2.53989e-14
UBXN4	1.736e-06	0.0530932	0.00744915	1.05453	1.03924	1.07004	1.0227e-12
PRKCD	0.000147608	0.0540111	0.0126724	1.0555	1.0296	1.08204	2.02518e-05
UBE2K	1.02085e-12	0.0350295	0.00418088	1.03565	1.0272	1.04417	5.36064e-17
IL6	7.3595e-07	0.00814646	0.00199499	1.00818	1.00425	1.01213	4.43695e-05
CAV1	1.11022e-16	0.00959183	0.00135781	1.00964	1.00695	1.01233	1.61581e-12
CPQ	2.76687e-08	0.0486905	0.00740076	1.0499	1.03478	1.06524	4.73255e-11
HSPA4	1.81348e-11	0.059517	0.00787533	1.06132	1.04507	1.07783	4.11218e-14
PML	5.38762e-09	0.0431773	0.00701501	1.04412	1.02987	1.05858	7.50854e-10
ADAM10	0.000648737	0.0291077	0.00625751	1.02954	1.01699	1.04224	3.29304e-06
ORMDL3	0.0178531	0.0279022	0.00498015	1.0283	1.01831	1.03838	2.11067e-08
YKT6	0	0.0201983	0.00205407	1.0204	1.0163	1.02452	8.09323e-23
UFM1	0.0102256	0.019763	0.006297	1.01996	1.00745	1.03263	0.00169826
SIL1	1.92291e-13	0.0547743	0.00652263	1.0563	1.04288	1.06989	4.55773e-17
PLOD2	0	0.0105593	0.00127464	1.01062	1.00809	1.01314	1.18963e-16
TOR1A	1.22125e-15	0.0679417	0.00741001	1.0703	1.05487	1.08596	4.77841e-20
NCK2	5.55112e-16	0.0407656	0.0048577	1.04161	1.03174	1.05157	4.78077e-17
ERGIC2	0.00180308	0.0156621	0.00392861	1.01579	1.00799	1.02364	6.70046e-05
CDH2	5.89845e-05	0.0165105	0.00286097	1.01665	1.01096	1.02236	7.88403e-09
MBTPS1	7.22678e-10	0.0493306	0.00747865	1.05057	1.03528	1.06608	4.21854e-11
CKAP4	0	0.0308522	0.00340084	1.03133	1.02448	1.03823	1.16917e-19
SREBF2	0	-0.0427926	0.00460439	0.95811	0.949503	0.966796	1.48783e-20
SEC61G	2.77556e-15	8.43767e-05	3.4876e-05	1.00008	1.00002	1.00015	0.015549
ZFAND2B	4.27368e-09	0.0519051	0.00827154	1.05328	1.03634	1.07049	3.49325e-10
UBE2G2	0.0230737	0.0110417	0.00469198	1.0111	1.00185	1.02044	0.0186065
DERL2	0	0.044858	0.00500413	1.04588	1.03567	1.05619	3.12524e-19
DPM2	2.12238e-10	0.0542227	0.00602916	1.05572	1.04332	1.06827	2.3967e-19
COPB1	3.80584e-13	0.00179044	0.000835555	1.00179	1.00015	1.00343	0.0321281
UBAC2	0.00422419	0.0315072	0.00968037	1.03201	1.01261	1.05178	0.00113491
MFN2	3.1249e-05	0.0363177	0.00708969	1.03699	1.02268	1.0515	3.01344e-07
SEC23B	0.000458306	0.0158493	0.00738084	1.01598	1.00138	1.03078	0.0317652
EDEM2	0	0.0935142	0.00959637	1.09803	1.07757	1.11887	1.94262e-22
NPLOC4	0	0.0646031	0.00685521	1.06674	1.0525	1.08116	4.34506e-21
SRP68	0.00216265	0.0376373	0.00822728	1.03835	1.02175	1.05523	4.76904e-06
DCN	2.76315e-05	0.000926282	0.000207415	1.00093	1.00052	1.00133	7.97554e-06
TMEM43	1.11022e-16	0.0499519	0.00547222	1.05122	1.04001	1.06256	6.96014e-20
ESYT1	0	0.040797	0.00415124	1.04164	1.0332	1.05015	8.55726e-23
TOMM40	0	0.0508664	0.00517582	1.05218	1.04156	1.06291	8.55461e-23
CCDC47	0.0148427	0.0103066	0.00401638	1.01036	1.00244	1.01834	0.0102833
DMPK	1.99373e-11	0.0121569	0.00155614	1.01223	1.00915	1.01532	5.61846e-15
TMEM214	0	0.0593635	0.00585888	1.06116	1.04905	1.07342	3.97462e-24
PTPN11	0.000121242	-0.0188577	0.00458983	0.981319	0.972531	0.990187	3.98091e-05
CREB3	3.71457e-05	0.0350581	0.00662747	1.03568	1.02231	1.04922	1.22439e-07
COL9A3	5.78702e-05	0.00189205	0.000585614	1.00189	1.00074	1.00304	0.00123404
ACP1	0.00852424	0.0233922	0.00621763	1.02367	1.01127	1.03622	0.000168401
EIF2AK1	0.00287184	0.0159157	0.00328487	1.01604	1.00952	1.02261	1.26519e-06
STAU1	2.5818e-09	0.0234235	0.00412471	1.0237	1.01546	1.03201	1.35635e-08
MAPKAPK2	0	0.0385764	0.0038545	1.03933	1.03151	1.04721	1.40353e-23
RB1	3.01925e-12	0.0291763	0.00495208	1.02961	1.01966	1.03965	3.82194e-09
NQO1	2.3445e-05	0.0104864	0.00227305	1.01054	1.00605	1.01505	3.96204e-06
CYB5A	6.87181e-05	0.0207303	0.00453971	1.02095	1.0119	1.03007	4.96104e-06
STT3A	0	0.0334396	0.00337258	1.034	1.02719	1.04086	3.57755e-23
STARD3	3.90446e-06	0.0323975	0.00566601	1.03293	1.02152	1.04446	1.0786e-08
PSMA5	0	0.0338327	0.00302303	1.03441	1.0283	1.04056	4.48063e-29
PIEZO1	3.4996e-09	0.0239552	0.00317693	1.02424	1.01789	1.03064	4.68693e-14
TARDBP	1.79967e-13	0.027935	0.00325719	1.02833	1.02178	1.03491	9.7891e-18
PDIA4	0	0.0137758	0.0013779	1.01387	1.01114	1.01661	1.56057e-23
CYCS	0.014404	0.0045867	0.00189846	1.0046	1.00087	1.00834	0.0156918
MAN1B1	1.55431e-15	0.0526105	0.00556359	1.05402	1.04259	1.06558	3.19314e-21
TAP1	1.93068e-13	0.00502446	0.00122096	1.00504	1.00263	1.00745	3.86887e-05
TEX264	1.98144e-05	0.0350051	0.00647665	1.03563	1.02256	1.04886	6.48726e-08
G6PD	1.83409e-13	0.0439395	0.00549543	1.04492	1.03372	1.05623	1.28896e-15
HYOU1	9.30988e-10	0.0205684	0.0031522	1.02078	1.01449	1.02711	6.79539e-11
DDRGK1	4.14887e-07	0.0186787	0.00373247	1.01885	1.01143	1.02634	5.60385e-07
FURIN	2.01122e-10	0.0333938	0.004055	1.03396	1.02577	1.04221	1.79212e-16
COPA	3.94343e-07	0.0247751	0.00425737	1.02508	1.01657	1.03367	5.90796e-09
BAG1	8.87071e-08	-0.0216167	0.00537682	0.978615	0.968356	0.988983	5.81127e-05
UFD1L	1.57541e-13	0.0272587	0.00312858	1.02763	1.02135	1.03395	2.96429e-18
PTPN1	7.2331e-13	0.0642537	0.00855427	1.06636	1.04863	1.08439	5.85455e-14
RRBP1	0	0.0195753	0.00229821	1.01977	1.01519	1.02437	1.62854e-17
HSF1	0.000397591	0.0172393	0.00326669	1.01739	1.0109	1.02392	1.31107e-07
GOLPH3	3.06373e-05	0.0415728	0.00925502	1.04245	1.02371	1.06153	7.05844e-06
DDIT3	2.42606e-12	0.00370586	0.000890641	1.00371	1.00196	1.00547	3.17003e-05
TP53	2.2833e-07	0.0132426	0.00315537	1.01333	1.00708	1.01962	2.70645e-05
POR	2.50044e-12	0.0311503	0.00354575	1.03164	1.0245	1.03883	1.5599e-18
GORASP2	2.04512e-07	0.0275652	0.00545771	1.02795	1.01701	1.039	4.40235e-07
ANK2	0.00328019	-0.0131879	0.0031327	0.986899	0.980858	0.992977	2.55644e-05
HSPD1	0.00228245	0.00718966	0.00188661	1.00722	1.0035	1.01095	0.000138462
UBE2D2	0.00820901	0.0194314	0.00674473	1.01962	1.00623	1.03319	0.0039645
THBS1	1.60488e-05	0.00721809	0.00176233	1.00724	1.00377	1.01073	4.20775e-05
EMD	0	0.0338941	0.00382476	1.03448	1.02675	1.04226	7.87564e-19
HSPA1B	1.26078e-06	0.00173886	0.000350863	1.00174	1.00105	1.00243	7.1981e-07
TXN	1.33227e-15	0.00828794	0.00103621	1.00832	1.00628	1.01037	1.26142e-15
SSR1	1.9663e-10	0.0355589	0.00443611	1.0362	1.02723	1.04525	1.09444e-15
TXNDC12	0	0.0467889	0.00417176	1.0479	1.03937	1.0565	3.41726e-29
DNAJB11	0	0.0106495	0.00130565	1.01071	1.00812	1.0133	3.45054e-16
UBE2J2	0	0.0439709	0.00401871	1.04495	1.03675	1.05321	7.29461e-28
ARSA	0.000130949	0.0365541	0.00741568	1.03723	1.02226	1.05242	8.25244e-07
TFG	7.32376e-08	0.0374611	0.00549451	1.03817	1.02705	1.04941	9.23703e-12
TXNDC5	0	0.0252264	0.00260123	1.02555	1.02033	1.03079	3.07867e-22
TMED2	0	0.0145185	0.00168401	1.01462	1.01128	1.01798	6.61588e-18
PXN	0	0.0441696	0.00472522	1.04516	1.03552	1.05488	8.96277e-21
MAPK8IP1	5.02552e-06	-0.0113384	0.00217849	0.988726	0.984513	0.992956	1.94303e-07
SGTA	9.93495e-05	0.0144893	0.00252743	1.01459	1.00958	1.01963	9.87868e-09
CSTB	7.72715e-14	0.0169687	0.00220425	1.01711	1.01273	1.02152	1.38024e-14
RELA	1.09719e-06	0.0188788	0.00422911	1.01906	1.01065	1.02754	8.04381e-06
ERP29	3.24364e-10	0.0161526	0.0027653	1.01628	1.01079	1.02181	5.18368e-09
GUSB	0	0.02537	0.0027059	1.02569	1.02027	1.03115	6.86469e-21
SERPINH1	0	0.0070659	0.000736355	1.00709	1.00564	1.00855	8.32862e-22
LMNA	0	0.00843428	0.000874772	1.00847	1.00674	1.0102	5.33056e-22
CDKN3	0	0.0380992	0.00537842	1.03883	1.02794	1.04984	1.40345e-12
BECN1	2.76735e-05	0.0300234	0.00625255	1.03048	1.01793	1.04318	1.57254e-06
PINK1	9.45519e-06	-0.00970517	0.00208319	0.990342	0.986306	0.994394	3.18056e-06
MANF	3.33067e-16	0.0125827	0.00153715	1.01266	1.00962	1.01572	2.7068e-16
ATP2A2	0.0361448	-0.0102325	0.00335168	0.98982	0.983339	0.996343	0.00226605
TMED4	2.63294e-09	0.0247152	0.00395355	1.02502	1.01711	1.033	4.06828e-10
CEBPB	1.44244e-06	0.0106004	0.00204567	1.01066	1.00661	1.01472	2.19676e-07
HSD17B10	4.39983e-10	0.012647	0.00160171	1.01273	1.00955	1.01591	2.8817e-15
RCN1	3.90652e-07	0.00867032	0.00151068	1.00871	1.00573	1.0117	9.50363e-09
KDELR2	0	0.00571069	0.000726652	1.00573	1.0043	1.00716	3.87476e-15
PPP1R15A	1.11022e-16	0.0214319	0.00259776	1.02166	1.01647	1.02688	1.58205e-16
TRAM1	0	0.0224473	0.0025241	1.0227	1.01765	1.02777	5.93831e-19
NSFL1C	0.000582175	0.0164937	0.00415849	1.01663	1.00838	1.02495	7.30073e-05
SEC13	0	0.0151352	0.00162488	1.01525	1.01202	1.01849	1.22369e-20
SHC1	0	0.0147884	0.00143424	1.0149	1.01205	1.01776	6.28914e-25
GABARAPL1	3.58094e-07	-0.0118939	0.00236006	0.988177	0.983616	0.992758	4.66345e-07
SSR3	3.66374e-15	0.0213715	0.002383	1.0216	1.01684	1.02638	3.01012e-19
MMP2	1.4333e-13	0.00863757	0.00153098	1.00867	1.00565	1.01171	1.68224e-08
SEC11A	1.88623e-07	0.0118951	0.00148963	1.01197	1.00902	1.01493	1.4017e-15
U2AF1	0.000861154	0.00387938	0.000721004	1.00389	1.00247	1.00531	7.42725e-08
STAT3	7.32747e-15	0.0298805	0.00328308	1.03033	1.02372	1.03698	8.91936e-20
SET	0.000302819	0.00601948	0.00103953	1.00604	1.00399	1.00809	7.01455e-09
M6PR	8.21565e-15	0.0176543	0.00210359	1.01781	1.01362	1.02202	4.76137e-17
STIP1	5.76819e-09	0.0129763	0.0021731	1.01306	1.00876	1.01738	2.3531e-09
NFE2L2	5.58724e-08	0.0220695	0.0038968	1.02231	1.01454	1.03015	1.4833e-08
HSD17B12	0.0108555	-0.00881313	0.00361426	0.991226	0.984229	0.998272	0.0147511
SCG5	1.2241e-06	-0.00879299	0.00189533	0.991246	0.98757	0.994935	3.49593e-06
GBA	2.43248e-07	0.031039	0.0050184	1.03153	1.02143	1.04172	6.20872e-10
CIB1	3.8932e-05	0.0185246	0.00263058	1.0187	1.01346	1.02396	1.89458e-12
XBP1	5.60663e-14	0.0172355	0.00269042	1.01738	1.01203	1.02276	1.49133e-10
AMFR	1.01689e-05	0.0131232	0.00304403	1.01321	1.00718	1.01927	1.62438e-05
CAPN1	2.80557e-07	0.02544	0.00578135	1.02577	1.01421	1.03746	1.08074e-05
SCD	2.66454e-15	-0.00520151	0.000658404	0.994812	0.993529	0.996097	2.78484e-15
MAP1LC3B	0.0200633	-0.0128863	0.00520517	0.987196	0.977176	0.997319	0.0132983
BCL2L1	2.82304e-08	0.0161132	0.00290466	1.01624	1.01047	1.02205	2.89985e-08
RAB1A	2.39787e-07	0.0150641	0.00246136	1.01518	1.01029	1.02009	9.34252e-10
TGFB1	6.65177e-10	0.0270448	0.00364519	1.02741	1.0201	1.03478	1.17737e-13
SEC31A	1.11022e-16	0.0271862	0.00299027	1.02756	1.02155	1.0336	9.76407e-20
COL1A2	0	0.000539401	0.000120949	1.00054	1.0003	1.00078	8.20614e-06
TMCO1	1.40834e-11	0.0163563	0.00228371	1.01649	1.01195	1.02105	7.93997e-13
RAB2A	2.68835e-05	-0.0134906	0.00262009	0.9866	0.981547	0.991679	2.61998e-07
RAB6A	8.08739e-06	-0.0199793	0.00362174	0.980219	0.973286	0.987202	3.45826e-08
ATF3	6.05582e-12	0.00375722	0.00142106	1.00376	1.00097	1.00656	0.00819444
NFE2L1	0.000382182	0.0052256	0.00119689	1.00524	1.00288	1.0076	1.26554e-05
CASP4	0	0.0284664	0.00338267	1.02888	1.02208	1.03572	3.91705e-17
TXNIP	2.71639e-05	-0.00440518	0.00182885	0.995605	0.992042	0.99918	0.0160086
AUP1	8.65974e-15	0.0261845	0.00309677	1.02653	1.02032	1.03278	2.78073e-17
PON2	3.51275e-05	-0.00300843	0.000775614	0.996996	0.995482	0.998513	0.000104987
PDIA6	0	0.00978889	0.00100122	1.00984	1.00786	1.01182	1.41331e-22
HSPA1A	2.48293e-07	0.00239432	0.00050706	1.0024	1.0014	1.00339	2.33563e-06
CYBB	9.73612e-08	0.0174353	0.00307376	1.01759	1.01148	1.02374	1.40898e-08
PRDX4	0	0.0125287	0.00134854	1.01261	1.00993	1.01529	1.53408e-20
SEC61A1	0	0.0105769	0.00104438	1.01063	1.00857	1.0127	4.1754e-24
AKT1	9.02671e-05	0.0145606	0.00268926	1.01467	1.00933	1.02003	6.15077e-08
KPNB1	1.28464e-09	0.0127801	0.00178494	1.01286	1.00932	1.01641	8.06927e-13
COL1A1	0	0.000640045	0.000144809	1.00064	1.00036	1.00092	9.87327e-06
RER1	0	0.0300153	0.00268387	1.03047	1.02506	1.03591	4.90481e-29
FKBP10	1.11022e-16	0.011521	0.00131067	1.01159	1.00899	1.01419	1.49404e-18
SURF4	0	0.0186014	0.00178762	1.01878	1.01521	1.02235	2.33575e-25
GANAB	1.22125e-15	0.0195793	0.0021966	1.01977	1.01539	1.02417	4.94728e-19
VCP	2.89638e-11	0.0260222	0.00319026	1.02636	1.01997	1.0328	3.44098e-16
HM13	0	0.0156234	0.00152435	1.01575	1.01272	1.01879	1.19333e-24
PSMD2	8.53762e-14	0.00906136	0.00121115	1.0091	1.00671	1.0115	7.34074e-14
NUPR1	0.00177823	0.00501741	0.000961401	1.00503	1.00314	1.00693	1.80033e-07
SEC61B	0	0.012469	0.00122842	1.01255	1.01011	1.01499	3.29851e-24
PRNP	9.99201e-16	-0.011396	0.00145123	0.988669	0.985861	0.991485	4.07225e-15
RTN1	0	-0.00846483	0.00086851	0.991571	0.989884	0.99326	1.91165e-22
PPP1CA	0	0.0249616	0.00222361	1.02528	1.02082	1.02975	3.04918e-29
RPN1	0	0.0257299	0.00236594	1.02606	1.02132	1.03083	1.51463e-27
BAX	0	0.0131022	0.00141314	1.01319	1.01039	1.016	1.83216e-20
VDAC1	5.11392e-05	0.0107641	0.00218934	1.01082	1.00649	1.01517	8.80585e-07
FUS	0.00307704	0.00315175	0.00074101	1.00316	1.0017	1.00461	2.10624e-05
DNAJB1	2.22045e-16	0.00568562	0.000743092	1.0057	1.00424	1.00717	1.98946e-14
CTNNB1	4.55946e-10	0.0136353	0.00205564	1.01373	1.00965	1.01782	3.28674e-11
HERPUD1	0.0321963	0.0100182	0.00273854	1.01007	1.00466	1.0155	0.000253961
CP	6.66134e-16	0.00724024	0.00111533	1.00727	1.00507	1.00947	8.49466e-11
G6PC3	5.14999e-06	0.0164489	0.00280513	1.01658	1.01101	1.02219	4.52207e-09
BAG6	6.0314e-06	0.00821706	0.00143452	1.00825	1.00542	1.01109	1.0157e-08
MAPK3	3.69325e-06	-0.0207433	0.00408596	0.97947	0.971658	0.987346	3.84007e-07
HEXA	3.9968e-15	0.0175447	0.00200847	1.0177	1.0137	1.02171	2.42844e-18
CD4	2.917e-12	0.0165439	0.00274508	1.01668	1.01123	1.02217	1.67279e-09
ERGIC3	5.21805e-15	0.00919551	0.00110569	1.00924	1.00705	1.01143	9.05738e-17
TMED9	0	0.0138195	0.00137846	1.01392	1.01118	1.01666	1.17961e-23
DDOST	0	0.0182325	0.00146314	1.0184	1.01548	1.02132	1.21581e-35
TAPBP	1.49751e-07	0.0186284	0.00290965	1.0188	1.01301	1.02463	1.53071e-10
ITGB1	0	0.00616378	0.000650085	1.00618	1.0049	1.00747	2.50643e-21
TMEM259	0.0220289	0.00889824	0.00197578	1.00894	1.00504	1.01285	6.67909e-06
KDELR1	0	0.0151187	0.00149313	1.01523	1.01227	1.01821	4.25684e-24
HSPA5	0	0.00225319	0.000336263	1.00226	1.0016	1.00292	2.07457e-11
VKORC1	0	0.0169049	0.00174942	1.01705	1.01357	1.02054	4.32312e-22
MCL1	4.34857e-08	0.0102514	0.00142286	1.0103	1.00749	1.01313	5.81367e-13
RAB1B	1.97272e-09	0.02208	0.0033933	1.02233	1.01555	1.02915	7.66962e-11
BCAP31	1.11022e-15	0.0114041	0.00135004	1.01147	1.0088	1.01415	2.98353e-17
LMAN2	0	0.0155175	0.0016368	1.01564	1.01239	1.0189	2.5335e-21
CANX	0.000251609	0.00218772	0.000513697	1.00219	1.00118	1.0032	2.05548e-05
PRKCSH	3.95814e-11	0.0114179	0.00139082	1.01148	1.00873	1.01424	2.22223e-16
RTN3	0	-0.00855616	0.000878612	0.99148	0.989774	0.993189	2.07055e-22
CXCR4	3.91815e-11	0.0104486	0.00152386	1.0105	1.00749	1.01353	7.04637e-12
SHISA5	0	0.0168218	0.00175417	1.01696	1.01347	1.02047	8.84245e-22
C1S	1.04361e-14	0.00561039	0.000803135	1.00563	1.00404	1.00721	2.836e-12
CDC42	0	0.0200536	0.00181535	1.02026	1.01663	1.02389	2.27543e-28
UBE2D3	2.06669e-11	0.0160513	0.00186799	1.01618	1.01247	1.01991	8.48614e-18
RPN2	0	0.012311	0.00125494	1.01239	1.0099	1.01488	1.01947e-22
SERPINE1	4.88498e-15	0.00425455	0.000582943	1.00426	1.00312	1.00541	2.91196e-13
SSR2	2.71412e-11	0.00853024	0.0011882	1.00857	1.00622	1.01092	7.0167e-13
OS9	4.44089e-16	0.000352311	0.000120158	1.00035	1.00012	1.00059	0.00336717
PRDX5	0.000570952	-0.00425225	0.00149538	0.995757	0.992843	0.99868	0.00446079
RAC1	1.68904e-06	0.00594797	0.000868856	1.00597	1.00425	1.00768	7.60748e-12
PARK7	3.10862e-15	0.0036985	0.00056215	1.00371	1.0026	1.00481	4.7296e-11
TNFRSF1A	0	0.00853813	0.00104063	1.00857	1.00652	1.01063	2.31068e-16
PDIA3	0	0.00696537	0.000717409	1.00699	1.00557	1.00841	2.75834e-22
ATF4	1.38084e-07	0.00359424	0.00089089	1.0036	1.00185	1.00535	5.47327e-05
ANXA5	0	0.00290922	0.000345708	1.00291	1.00223	1.00359	3.92021e-17
CALM1	0.00834473	-0.00152302	0.00056152	0.998478	0.99738	0.999578	0.00668135
ICAM1	1.46894e-11	0.00720504	0.00164666	1.00723	1.00399	1.01049	1.21121e-05
HSP90B1	0	0.00418673	0.000471806	1.0042	1.00327	1.00512	7.06634e-19
JUN	6.66134e-16	0.00542685	0.000725987	1.00544	1.00401	1.00687	7.71229e-14
MGST1	0.000214437	0.00425415	0.000747876	1.00426	1.00279	1.00574	1.28305e-08
TMED10	4.59342e-10	0.00738347	0.00119439	1.00741	1.00506	1.00977	6.33856e-10
VEGFA	0	0.00089218	0.000156238	1.00089	1.00059	1.0012	1.12708e-08
SERPINA1	6.55032e-14	0.00280535	0.0005897	1.00281	1.00165	1.00397	1.96243e-06
HMOX1	0	0.00141717	0.000308754	1.00142	1.00081	1.00202	4.4331e-06
RHOA	3.83553e-10	0.00587407	0.000851259	1.00589	1.00421	1.00757	5.18389e-12
PPIB	0	0.00350187	0.000375226	1.00351	1.00277	1.00425	1.03205e-20
SSR4	0.00141756	0.0047775	0.000926934	1.00479	1.00297	1.00662	2.54863e-07
BSG	1.52975e-06	0.00306392	0.000463351	1.00307	1.00216	1.00398	3.7784e-11
SKP1	0.00300767	-0.00242072	0.000596087	0.997582	0.996417	0.998748	4.88607e-05
SQSTM1	4.55191e-15	0.00334013	0.000455941	1.00335	1.00245	1.00424	2.37479e-13
TF	3.69342e-05	-0.0013093	0.000371231	0.998692	0.997965	0.999418	0.000420411
GSTP1	0.000508304	0.00340363	0.000808407	1.00341	1.00182	1.005	2.55038e-05
P4HB	0	0.00321107	0.000318484	1.00322	1.00259	1.00384	6.61098e-24
FN1	0	0.000448484	7.82904e-05	1.00045	1.0003	1.0006	1.01346e-08
PRDX1	7.77156e-16	0.00303362	0.000433362	1.00304	1.00219	1.00389	2.55594e-12
CYBA	1.11022e-16	0.00480247	0.000654907	1.00481	1.00353	1.0061	2.24978e-13
AIF1	2.34925e-10	0.00415841	0.000700427	1.00417	1.00279	1.00555	2.90358e-09
TMBIM6	0.0107549	0.00186662	0.000628622	1.00187	1.00063	1.0031	0.00298403
HSPB1	1.11022e-16	0.0017194	0.000217767	1.00172	1.00129	1.00215	2.88943e-15
CALR	0	0.00250445	0.000279276	1.00251	1.00196	1.00306	3.02913e-19
HLA-A	1.54543e-13	0.00115157	0.000180617	1.00115	1.0008	1.00151	1.82053e-10
EGR1	3.16458e-06	0.00105329	0.000338207	1.00105	1.00039	1.00172	0.00184368
GPX1	9.12548e-12	0.00317545	0.000454075	1.00318	1.00229	1.00407	2.68628e-12
C1R	0	0.00215866	0.000283584	1.00216	1.0016	1.00272	2.69801e-14
CTSD	4.69624e-14	0.00149226	0.000217093	1.00149	1.00107	1.00192	6.24903e-12
CTSB	1.15463e-14	0.000825111	9.81129e-05	1.00083	1.00063	1.00102	4.10658e-17
SOD2	4.44089e-16	0.000501327	8.49017e-05	1.0005	1.00033	1.00067	3.53099e-09
CCL2	3.73143e-08	0.00134561	0.000205439	1.00135	1.00094	1.00175	5.75562e-11
UBA52	2.50135e-08	0.00163787	0.000239086	1.00164	1.00117	1.00211	7.35668e-12
UBC	2.47462e-11	0.00118528	0.000180459	1.00119	1.00083	1.00154	5.09392e-11
SERPINA3	6.66134e-16	0.000627893	9.39178e-05	1.00063	1.00044	1.00081	2.30036e-11
HLA-B	5.4734e-13	0.00101308	0.000142148	1.00101	1.00073	1.00129	1.02643e-12
FOS	0.000128068	0.00067303	0.000251168	1.00067	1.00018	1.00117	0.00737095
HLA-DRB1	5.08837e-07	0.000658054	0.000301024	1.00066	1.00007	1.00125	0.0288117
HLA-DRA	4.00657e-12	0.00085205	0.000156525	1.00085	1.00055	1.00116	5.22334e-08
SPP1	4.88498e-14	0.000141735	1.87345e-05	1.00014	1.00011	1.00018	3.8654e-14
VIM	0	0.000502158	4.76792e-05	1.0005	1.00041	1.0006	6.15055e-26
GAPDH	0	0.000276935	3.38805e-05	1.00028	1.00021	1.00034	2.98616e-16
CLU	0.000211695	2.8008e-05	7.90861e-06	1.00003	1.00001	1.00004	0.000397918

## Sheet: Supplementary Table 7
Supplementary Table 7: Univariate Cox regression analysis and KM analysis results in CGGA (mRNA-array) data.
gene	KM	B	SE	HR	HR.95L	HR.95H	pvalue
HLA-DRA	5.24e-07	0.268698	0.0478994	1.30826	1.19103	1.43703	2.03e-08
RTN1	2.22e-16	-0.378774	0.0399795	0.6847	0.633097	0.740511	2.69e-21
RTN4	0.00034373	-0.306571	0.0771212	0.735967	0.632721	0.856059	7.03e-05
TXNIP	0.0124829	-0.307299	0.0708645	0.735431	0.640062	0.84501	1.45e-05
UBQLN2	0.000358931	-0.458199	0.102989	0.632422	0.516823	0.773876	8.63e-06
SERPINA3	3.81e-08	0.172582	0.0304607	1.18837	1.1195	1.26148	1.46e-08
AIF1	0.00558349	0.175368	0.0787171	1.19169	1.02131	1.39048	0.0258918
RPN2	7.55e-05	0.289548	0.107672	1.33582	1.08168	1.64968	0.00716306
SERP1	6.33e-06	-0.640342	0.118671	0.527112	0.417725	0.665144	6.82e-08
SERPINI1	0.000955986	-0.160559	0.0420204	0.851667	0.784336	0.924779	0.000132918
AKAP9	0.000192696	-0.409806	0.0897789	0.663779	0.556678	0.791487	5e-06
PTGS1	0.000763569	0.216937	0.0675588	1.24227	1.0882	1.41815	0.00132232
CRYAB	4.61e-08	-0.348146	0.0576285	0.705996	0.630592	0.790416	1.53e-09
COPB1	0.0118148	0.296461	0.127701	1.34509	1.04725	1.72763	0.0202588
FOS	0.00354415	0.136394	0.0468609	1.14613	1.04556	1.25639	0.00360727
SNAP25	4.16e-07	-0.189759	0.0344403	0.827158	0.773167	0.884921	3.59e-08
C1S	1.84e-05	0.198993	0.0497871	1.22017	1.10673	1.34524	6.42e-05
PINK1	5.68e-06	-0.517787	0.0875533	0.595838	0.501883	0.707381	3.34e-09
PRDX1	0.000844586	0.31905	0.100395	1.37582	1.13007	1.67501	0.00148325
CAPN1	0.00883406	-0.345824	0.10379	0.707637	0.577383	0.867275	0.000862386
PRDX4	1.52e-07	0.532792	0.0909142	1.70368	1.42562	2.03599	4.62e-09
BCL2	0.0135696	-0.273555	0.092893	0.76067	0.634053	0.912572	0.00323118
JKAMP	0.00533046	-0.29919	0.115513	0.741419	0.591205	0.929798	0.00959513
MAP3K5	7.25e-13	-0.599642	0.071445	0.549008	0.477271	0.631529	4.74e-17
MAP2K1	0.00303308	-0.447675	0.104944	0.639112	0.520294	0.785065	1.99e-05
TFRC	4.46e-05	0.340751	0.0856003	1.406	1.18884	1.66284	6.87e-05
NFE2L2	0.0211707	0.293795	0.141767	1.34151	1.01606	1.77119	0.03823
MAPK10	7.62e-10	-0.622352	0.0820891	0.53668	0.456921	0.630362	3.42e-14
HSPA2	5.33e-05	-0.17077	0.0498776	0.843015	0.764504	0.92959	0.000617557
CAMK2G	4.61e-12	-0.480846	0.0653994	0.61826	0.54388	0.702812	1.95e-13
TLR2	0.000425228	0.240755	0.0569138	1.27221	1.13792	1.42234	2.34e-05
CST3	0.0316406	-0.218266	0.0734026	0.803912	0.69619	0.928301	0.00294381
DPM1	1.28e-08	1.00461	0.197284	2.73085	1.85511	4.01999	3.54e-07
MAPT	2.22e-16	-0.354927	0.0436787	0.701225	0.643692	0.7639	4.44e-16
EEF2	0.00223483	-0.266076	0.0862412	0.766381	0.647196	0.907514	0.0020338
NR3C2	9.16e-10	-0.425815	0.0549999	0.653237	0.586482	0.72759	9.78e-15
HLA-B	5.85e-05	0.276393	0.0789994	1.31837	1.12925	1.53915	0.000467585
LPIN1	5.44e-12	-0.527232	0.0921746	0.590236	0.492682	0.707107	1.07e-08
NOTCH1	0.000760313	-0.226024	0.072689	0.797699	0.691777	0.919839	0.00187423
TOR1B	8.07e-07	0.607282	0.147827	1.83544	1.37375	2.45228	3.99e-05
CALM1	0.00801121	-0.296916	0.0956319	0.743106	0.616097	0.896299	0.0019042
DNM1L	0.0408496	-0.47824	0.11266	0.619873	0.497058	0.773035	2.19e-05
APEX1	0.0042583	-0.419598	0.122703	0.657311	0.516804	0.836018	0.00062706
CYB5A	0.00410075	0.496256	0.163139	1.64256	1.19305	2.26144	0.00235067
P4HTM	0.00499059	-0.363783	0.12531	0.695042	0.543684	0.888536	0.00369535
GABARAPL1	9.21e-05	-0.456775	0.0900444	0.633323	0.530859	0.755564	3.92e-07
COMT	0.00108005	-0.576184	0.122431	0.562039	0.442133	0.714464	2.52e-06
EEF1A1	0.000150108	-0.443841	0.117012	0.641567	0.510084	0.806942	0.000148753
TMED10	0.0141659	0.406568	0.15165	1.50165	1.11554	2.02141	0.00734109
TOR1A	2.96e-10	0.792375	0.147077	2.20864	1.65551	2.94657	7.14e-08
CCL2	0.00141182	0.155715	0.0391845	1.16849	1.08211	1.26177	7.07e-05
ITPR2	0.0101167	-0.252605	0.0769634	0.776775	0.668011	0.903247	0.00103023
HLA-A	0.00237408	0.252	0.0736468	1.2866	1.11366	1.48638	0.000622222
ATP2C1	0.0281463	-0.382357	0.143481	0.682252	0.515007	0.903808	0.00770221
SRP68	9.11e-05	-0.662423	0.149515	0.5156	0.384632	0.691164	9.4e-06
HLA-DRB1	6.94e-06	0.268358	0.0495281	1.30781	1.18683	1.44114	6.02e-08
SIRT1	8.65e-07	-0.624702	0.110566	0.535421	0.431103	0.664981	1.6e-08
SERP2	9.43e-11	-0.513605	0.0689903	0.598335	0.52266	0.684966	9.72e-14
STARD3	0.0111106	-0.527436	0.142696	0.590116	0.446144	0.780549	0.000218821
SRPRB	6.4e-11	0.626289	0.154278	1.87066	1.38252	2.53114	4.92e-05
P4HB	2.61e-05	0.347068	0.0951896	1.41491	1.1741	1.70512	0.000266286
HLA-DRB3	0.00197441	0.218749	0.0481663	1.24452	1.13241	1.36773	5.58e-06
TRPC1	0.000795168	-0.427018	0.0930325	0.652452	0.5437	0.782957	4.43e-06
EIF2AK3	0.00761685	0.25721	0.101663	1.29332	1.05967	1.57849	0.0114054
TXNDC12	9.64e-06	0.716993	0.142604	2.04827	1.54882	2.70877	4.96e-07
RNF185	4.6e-06	-0.967244	0.151577	0.380129	0.282429	0.511627	1.76e-10
IER3IP1	2.67e-08	0.889133	0.14586	2.43302	1.82806	3.23818	1.09e-09
ALG2	1.85e-05	0.759343	0.146627	2.13687	1.60313	2.84831	2.23e-07
GBF1	6.24e-05	-0.22307	0.0799023	0.800059	0.684083	0.935696	0.00524174
VAPA	0.00218411	-0.847979	0.179818	0.42828	0.301069	0.609241	2.41e-06
PSMA5	5.93e-10	1.08338	0.153717	2.95466	2.18607	3.99348	1.82e-12
MAP1LC3B	0.0094737	-0.541935	0.158384	0.581622	0.426406	0.793336	0.00062242
MBTPS1	0.0352106	-0.324823	0.14194	0.722655	0.547156	0.954444	0.022111
SREBF1	0.00274957	-0.268804	0.0746242	0.764293	0.660298	0.884668	0.000315654
TXNDC5	8.5e-09	0.539927	0.104606	1.71588	1.3978	2.10634	2.45e-07
RAB6A	0.00267502	-0.592511	0.147534	0.552937	0.41409	0.738342	5.92e-05
MAPK8	1.9e-10	-0.721424	0.113527	0.48606	0.389094	0.607189	2.09e-10
PRDM10	7.2e-05	-0.613476	0.140526	0.541465	0.411107	0.71316	1.27e-05
TRAM1	5.77e-06	0.853254	0.152474	2.34727	1.74092	3.16482	2.19e-08
ARL6IP1	2.3e-05	0.39912	0.165534	1.49051	1.07754	2.06176	0.0159044
ATP2A2	3.45e-06	-0.834737	0.153024	0.433988	0.321532	0.585777	4.9e-08
NPLOC4	0.00923033	0.454647	0.184142	1.57562	1.09827	2.26044	0.0135488
BAG1	1.94e-09	-0.698212	0.136232	0.497474	0.380899	0.649727	2.97e-07
RAB2A	1.17e-06	-0.850733	0.143508	0.427102	0.322387	0.565829	3.06e-09
EDEM2	7.23e-07	0.549037	0.115687	1.73158	1.38029	2.17229	2.08e-06
CASP3	0.000953839	0.515676	0.104963	1.67477	1.36336	2.05731	8.97e-07
LPL	0.0132087	-0.134142	0.0466941	0.874466	0.797989	0.958273	0.00406881
TAP1	0.000283992	0.25	0.0822717	1.28403	1.09281	1.5087	0.00237591
SEC31B	0	-0.396976	0.051152	0.67235	0.608212	0.743252	8.44e-15
FGFR3	1.88e-05	-0.135541	0.0443422	0.873244	0.800555	0.952532	0.00223789
PRDX5	0.0269417	-0.322434	0.13443	0.724384	0.556598	0.942748	0.016461
PRNP	0.00201229	-0.804302	0.169429	0.4474	0.32098	0.623613	2.06e-06
TRIM13	5.17e-07	-0.777494	0.14833	0.459556	0.343621	0.614606	1.59e-07
MYH7	4.83e-07	-0.299904	0.0450143	0.740889	0.678324	0.809225	2.69e-11
RECK	0.0027751	0.517058	0.157693	1.67709	1.23119	2.28446	0.00104221
ATF3	1.21e-08	0.345734	0.0525055	1.41303	1.27485	1.56618	4.56e-11
TMED2	0.016881	0.453831	0.132738	1.57433	1.2137	2.04213	0.000628488
SEC13	0.00151394	0.686251	0.164306	1.98626	1.43939	2.7409	2.96e-05
GPX1	0.00019937	0.477089	0.114738	1.61138	1.28686	2.01773	3.21e-05
UBE2D3	1.11e-06	0.962287	0.161851	2.61768	1.90611	3.59488	2.76e-09
HSPA5	0.000594531	0.471347	0.114071	1.60215	1.28117	2.00355	3.6e-05
CTSB	0.000169896	0.352657	0.0875801	1.42284	1.19842	1.68929	5.66e-05
CDIPT	3.07e-07	-0.885486	0.137816	0.412514	0.314868	0.54044	1.32e-10
TXN	6e-12	0.890227	0.132442	2.43568	1.87882	3.15759	1.8e-11
STUB1	1.23e-06	-0.549747	0.122887	0.577096	0.453572	0.73426	7.69e-06
HSD17B12	0.00431279	-0.53309	0.145558	0.586789	0.441146	0.780515	0.000249876
SNCA	0.000973361	-0.181251	0.0459568	0.834226	0.762369	0.912856	8.02e-05
LDLR	0.000623515	-0.275384	0.0780134	0.75928	0.651624	0.884723	0.000415618
ERP29	0.00313727	0.514094	0.15216	1.67212	1.24094	2.25313	0.000728439
CPT2	0.0260138	0.326984	0.133711	1.38678	1.06707	1.80228	0.0144668
ERGIC2	0.0129041	-0.537844	0.19404	0.584006	0.399255	0.854249	0.00557436
TF	1.34e-05	-0.244215	0.055951	0.783319	0.701962	0.874107	1.27e-05
VKORC1	6.32e-09	0.545703	0.0921316	1.72582	1.4407	2.06737	3.16e-09
KCNQ1	0.0180446	0.291806	0.090142	1.33884	1.12202	1.59757	0.00120717
CISD2	2.68e-09	0.977143	0.171683	2.65686	1.89772	3.71967	1.26e-08
SEC61B	1.36e-13	0.999869	0.133554	2.71792	2.09197	3.53117	7.07e-14
TARDBP	2.75e-05	0.875292	0.281842	2.39958	1.38112	4.16907	0.00189884
ELAVL1	0.000813997	0.733285	0.166933	2.08191	1.50096	2.88772	1.12e-05
DDOST	2.35e-05	0.523775	0.119242	1.68839	1.33651	2.1329	1.12e-05
YKT6	3.52e-06	0.614969	0.126318	1.8496	1.44396	2.36919	1.12e-06
PIK3R1	3.44e-12	-0.655673	0.084869	0.519093	0.439546	0.613035	1.11e-14
SURF4	3e-09	0.823695	0.13695	2.2789	1.74243	2.98056	1.8e-09
STAT3	0.0363833	0.375122	0.143364	1.45517	1.09871	1.92728	0.00888166
NSFL1C	2.16e-05	-1.00986	0.214498	0.364268	0.239243	0.554629	2.5e-06
SEC63	0.0347458	-0.744624	0.179448	0.474913	0.334093	0.675088	3.33e-05
PDIA4	1.52e-09	0.525344	0.0812637	1.69104	1.44206	1.98301	1.02e-10
SOAT1	4.24e-05	0.679234	0.14262	1.97237	1.49138	2.60847	1.91e-06
CASP9	1.65e-05	-0.509041	0.106794	0.601071	0.487554	0.741019	1.87e-06
BRCA1	9.08e-13	0.917651	0.1071	2.5034	2.0294	3.08812	1.05e-17
BMP2	3.59e-13	-0.298242	0.040015	0.742121	0.686142	0.802668	9.11e-14
DERL2	7.32e-09	0.827791	0.129363	2.28826	1.77579	2.94862	1.56e-10
RHBDD1	0.00134734	-0.648095	0.153994	0.523041	0.386773	0.70732	2.57e-05
HSP90B1	0.000114525	0.489008	0.127556	1.6307	1.26998	2.09387	0.000126237
PTPN1	0.0114193	0.598887	0.190475	1.82009	1.25303	2.64378	0.00166557
EGR1	9.3e-05	0.254522	0.0619587	1.28984	1.14235	1.45639	3.99e-05
PPP1CA	0.00623538	0.343393	0.145641	1.40972	1.05965	1.87544	0.0183837
CLGN	0.00279412	-0.12043	0.0476773	0.886539	0.807449	0.973377	0.0115391
SOD2	2.74e-11	0.328653	0.0467939	1.3891	1.26736	1.52252	2.17e-12
HSP90AB1	1.97e-05	-0.646096	0.134125	0.524088	0.402937	0.681665	1.46e-06
OSBPL8	2.89e-06	-0.481406	0.107042	0.617914	0.500972	0.762154	6.88e-06
MCL1	3.7e-05	0.434275	0.101418	1.54384	1.26554	1.88335	1.85e-05
SREBF2	6.48e-12	-1.00577	0.114919	0.365761	0.291997	0.45816	2.1e-18
ANXA5	1.22e-06	0.484889	0.0904214	1.624	1.36025	1.93888	8.21e-08
WFS1	9.89e-05	-0.471406	0.112937	0.624124	0.500194	0.778759	2.99e-05
ADAM10	7.11e-07	0.519283	0.110385	1.68082	1.35382	2.0868	2.55e-06
BET1	0.000310925	0.646458	0.132304	1.90877	1.47277	2.47383	1.03e-06
CREB1	1.57e-05	0.400449	0.178584	1.4925	1.05173	2.11799	0.0249379
PPIB	0.00243734	0.343272	0.111414	1.40955	1.13304	1.75354	0.00206271
CACNB4	9.69e-10	-0.468981	0.0674104	0.62564	0.548207	0.71401	3.47e-12
ESYT1	0.00374587	0.43231	0.134692	1.54081	1.18331	2.00632	0.00132911
UBE2J2	0.000123943	0.369547	0.0913062	1.44708	1.20996	1.73066	5.18e-05
SEC61G	0	0.283649	0.0385938	1.32797	1.23122	1.43231	1.99e-13
PARK7	0.00080565	0.429956	0.184716	1.53719	1.07028	2.20779	0.01993
DCN	0.0089802	0.199638	0.0547256	1.22096	1.09678	1.3592	0.000264305
GUSB	1.02e-09	0.519786	0.0867689	1.68167	1.41867	1.99342	2.09e-09
PSEN1	0.00146042	-0.360077	0.15174	0.697623	0.518154	0.939252	0.0176453
TMBIM6	0.00274364	0.557051	0.181599	1.74552	1.22278	2.49173	0.00215877
EIF4E	0.0111128	0.49854	0.190399	1.64632	1.13356	2.39101	0.00883436
RNFT1	1.46e-06	0.68196	0.108616	1.97775	1.59852	2.44695	3.42e-10
TMCO1	0.00284699	0.573594	0.169421	1.77463	1.2732	2.47354	0.000710167
SCAMP5	2.18e-11	-0.509269	0.0752012	0.600935	0.51858	0.696368	1.27e-11
CSTB	2.46e-07	0.682172	0.133083	1.97817	1.52399	2.5677	2.96e-07
RER1	0.0260984	0.515417	0.204374	1.67434	1.12171	2.49923	0.0116712
SSR3	9.52e-06	0.628245	0.147189	1.87432	1.40461	2.5011	1.97e-05
ADRB2	1.64e-05	-0.316486	0.0650327	0.728705	0.641499	0.827767	1.14e-06
PPARA	2.24e-12	-0.90818	0.109233	0.403258	0.325539	0.499531	9.24e-17
RPN1	1.16e-08	0.668756	0.132754	1.95181	1.50465	2.53185	4.72e-07
DNAJC10	4.97e-07	1.11725	0.188989	3.05645	2.11032	4.42674	3.39e-09
TMCC1	2.6e-12	-1.30871	0.17525	0.270168	0.191629	0.380897	8.16e-14
HSD17B10	4.16e-05	0.458383	0.130044	1.58151	1.22569	2.04064	0.000423775
PDIA2	1.36e-05	-0.229293	0.0449816	0.795096	0.727999	0.868376	3.44e-07
SCAP	0.000367806	-0.448947	0.133314	0.6383	0.491528	0.828899	0.000758271
AIFM1	1.63e-05	0.758249	0.178527	2.13454	1.50432	3.02877	2.16e-05
COL9A3	1.2e-05	0.17105	0.0480024	1.18655	1.08001	1.3036	0.00036613
DNAJB2	0.00509636	-0.264526	0.104812	0.76757	0.625031	0.942615	0.0116093
SEC62	0.000122908	-0.769819	0.137265	0.463097	0.35386	0.606055	2.04e-08
SEC24C	0	-0.91621	0.125464	0.400032	0.312824	0.511552	2.82e-13
HMGCR	7.1e-08	-0.798234	0.117296	0.450123	0.357675	0.566467	1.01e-11
ABCC8	5.44e-15	-0.357479	0.0390736	0.699437	0.647872	0.755107	5.75e-20
CKAP4	1.35e-08	0.648624	0.0927756	1.91291	1.59486	2.29437	2.72e-12
MAPK3	3.14e-11	-0.828679	0.124756	0.436626	0.341914	0.557573	3.09e-11
C1R	4.7e-06	0.301354	0.0518912	1.35169	1.22097	1.4964	6.34e-09
PTK2	0.000774163	-0.489401	0.151031	0.612993	0.45593	0.824164	0.00119362
TTPA	2.64e-11	-0.379594	0.0572415	0.684139	0.611534	0.765365	3.32e-11
HSPA1L	2.95e-06	-0.744518	0.141346	0.474963	0.360036	0.626577	1.38e-07
DNAJB1	2.85e-08	0.6557	0.0953191	1.92649	1.5982	2.32222	6.03e-12
TEX264	0.0188314	-0.417495	0.15677	0.658695	0.484441	0.895627	0.0077423
MAP2	5.25e-06	-0.347556	0.0616717	0.706413	0.625984	0.797175	1.74e-08
CDK10	2.93e-08	-1.09584	0.18163	0.33426	0.234143	0.477186	1.61e-09
MAPK9	0.00416382	-0.542356	0.125857	0.581377	0.454285	0.744025	1.64e-05
SEC61A1	6.6e-06	0.47953	0.115278	1.61532	1.28864	2.0248	3.19e-05
SPP1	3.78e-11	0.353576	0.0546229	1.42415	1.27956	1.58508	9.61e-11
RCN1	0.00529283	0.258716	0.0944853	1.29527	1.0763	1.55878	0.00617825
FMR1	0.000308232	-0.832847	0.184819	0.434809	0.302678	0.624622	6.6e-06
GAPDH	1.37e-05	0.556755	0.106197	1.745	1.4171	2.14877	1.58e-07
ALG13	0.000303524	0.521293	0.156284	1.6842	1.23984	2.28783	0.00085134
FLNB	0.0129188	-0.414293	0.127192	0.660807	0.515002	0.847893	0.00112511
CYBB	0.00931418	0.338836	0.0921018	1.40331	1.17154	1.68094	0.000234214
PMM2	9.84e-11	0.651807	0.0935785	1.91901	1.59743	2.30532	3.28e-12
GOLGA2	0.0376439	0.740733	0.236764	2.09747	1.31875	3.33603	0.00175658
STT3A	2.13e-07	0.664721	0.127136	1.94395	1.51519	2.49404	1.71e-07
TMX3	5.67e-05	0.701228	0.171935	2.01623	1.43942	2.82417	4.53e-05
FOXO3	3.37e-12	-1.21848	0.158125	0.295678	0.216882	0.403103	1.3e-14
ICAM1	0.00023475	0.186589	0.0531947	1.20513	1.08581	1.33756	0.000452065
UBE2J1	4.15e-10	0.877957	0.12905	2.40598	1.86829	3.09841	1.02e-11
RTN3	0.000163233	-1.00051	0.17186	0.367693	0.262541	0.514959	5.83e-09
UBQLN1	0.00117767	0.969486	0.191411	2.63659	1.81181	3.83682	4.08e-07
RB1	1.47e-05	0.832101	0.207856	2.29814	1.52915	3.45385	6.25e-05
INSIG1	7.73e-05	-0.44013	0.11949	0.643953	0.509499	0.813888	0.000230152
EIF2AK1	0.0254851	-0.574951	0.178154	0.562732	0.396878	0.797897	0.00124976
SCN2A	0.000877516	-0.219996	0.049666	0.802522	0.728084	0.884571	9.45e-06
SEC31A	0.000827765	0.668287	0.158012	1.95089	1.43131	2.65909	2.34e-05
M6PR	0.00953945	0.378578	0.148198	1.46021	1.09212	1.95236	0.0106325
PLOD2	6.57e-06	0.335692	0.0606057	1.39891	1.24223	1.57535	3.04e-08
RNF5	0.000324707	-0.954335	0.201419	0.385068	0.259471	0.57146	2.16e-06
SEC22B	2.39e-06	1.18704	0.173857	3.27738	2.33098	4.60801	8.63e-12
PTPN11	0.00801867	-0.756736	0.186398	0.469196	0.325605	0.676108	4.91e-05
CD36	0.0228203	0.134186	0.0433171	1.14361	1.05052	1.24494	0.00194994
PKD1	5.85e-06	-0.852018	0.155007	0.426553	0.314797	0.577983	3.87e-08
ACTC1	0.000235528	0.26792	0.113836	1.30724	1.04582	1.634	0.0185945
APOE	4.79e-05	-0.291471	0.0795866	0.747164	0.639251	0.873293	0.000249949
UBA52	0.000474523	0.46263	0.148033	1.58825	1.18826	2.12287	0.00177692
UBAC2	0.00875083	-0.575826	0.187746	0.56224	0.389146	0.812328	0.00216185
DPAGT1	0.00673028	0.664449	0.199697	1.94342	1.31397	2.87441	0.000876979
SLC37A4	0.0489804	-0.422918	0.175598	0.655132	0.464365	0.924269	0.0160206
ICMT	5.44e-14	0.585389	0.0854002	1.79569	1.51893	2.12287	7.15e-12
CDC42	0.000662137	0.512299	0.128137	1.66912	1.29843	2.14565	6.39e-05
MDM2	1.92e-05	0.289981	0.0612271	1.3364	1.18528	1.50679	2.18e-06
DNAJB12	2.89e-10	-1.04095	0.136093	0.353121	0.270446	0.461069	2.03e-14
SYVN1	2.58e-05	-1.24834	0.236009	0.286981	0.180701	0.455768	1.23e-07
CNGA3	0.00035622	0.145764	0.0430566	1.15692	1.0633	1.25879	0.000710766
CASP7	7.23e-11	0.520801	0.0830118	1.68338	1.43061	1.9808	3.52e-10
SAR1A	6.19e-05	0.951342	0.221084	2.58918	1.67871	3.99347	1.68e-05
ATXN2	7.81e-07	-1.08407	0.195877	0.338215	0.230389	0.496506	3.12e-08
BAK1	0.00189199	0.612404	0.183058	1.84486	1.28868	2.64109	0.000821634
MAPK8IP1	0.00123545	-0.484793	0.094847	0.615824	0.511356	0.741636	3.2e-07
HSPA4	8.45e-07	1.04171	0.207809	2.83407	1.88592	4.2589	5.36e-07
HTT	0.00144063	-0.751349	0.194159	0.47173	0.322422	0.690179	0.000108944
CTSK	0.00165316	0.197195	0.0653011	1.21798	1.07166	1.38428	0.00252953
CASP2	1.74e-07	0.906337	0.151321	2.47524	1.83998	3.32983	2.11e-09
TFEB	0.00122802	-0.575228	0.14617	0.562577	0.422436	0.749208	8.31e-05
SCD	9.75e-07	-0.75885	0.122607	0.468205	0.36819	0.595387	6.04e-10
TNFRSF1A	2.01e-07	0.459458	0.0845328	1.58322	1.34148	1.86851	5.47e-08
COG7	0.00348362	-0.626844	0.187534	0.534275	0.369944	0.771604	0.000830092
GANAB	0.028008	0.505334	0.146509	1.65754	1.24381	2.20888	0.000562326
UBQLN4	1.95e-07	-0.852878	0.132345	0.426187	0.328812	0.552398	1.16e-10
JPH3	8.66e-13	-0.363809	0.0461018	0.695024	0.634976	0.760749	2.99e-15
FOXRED2	7.64e-10	-0.974955	0.138563	0.377209	0.2875	0.494912	1.98e-12
UBE2G1	2.75e-05	-1.1102	0.234442	0.329493	0.208108	0.521678	2.19e-06
ITGB1	1.3e-11	0.510421	0.0770149	1.66599	1.43258	1.93744	3.41e-11
TLR4	0.0460672	-0.26765	0.0817238	0.765176	0.651925	0.8981	0.00105644
CASQ2	0.00122189	-0.190929	0.0591152	0.826191	0.735803	0.927683	0.00123884
HSPB1	2.77e-09	0.361995	0.0659685	1.43619	1.262	1.63442	4.08e-08
KDELR2	0	0.870528	0.0997966	2.38817	1.9639	2.90411	2.71e-18
SSR2	1.97e-07	0.624903	0.131481	1.86806	1.44369	2.41718	2.01e-06
TMTC3	4.96e-06	0.683415	0.188375	1.98063	1.36917	2.86516	0.000285672
CP	2.54e-08	0.232975	0.0381981	1.26235	1.17129	1.36049	1.07e-09
SLC8A1	7.19e-05	-0.633466	0.115318	0.530749	0.42338	0.665346	3.95e-08
ATM	5.38e-07	-0.435645	0.100089	0.646847	0.531626	0.787041	1.35e-05
NQO1	0.0383545	0.204016	0.0845366	1.22632	1.03907	1.44731	0.0158067
CASP4	8.21e-11	0.417336	0.0616214	1.51791	1.34522	1.71277	1.27e-11
LMAN1	1.13e-06	0.67304	0.10492	1.96019	1.59584	2.40772	1.41e-10
DPM2	0.000401305	0.764147	0.190133	2.14716	1.47919	3.11678	5.84e-05
INPP5K	0.00577589	-0.404749	0.196989	0.667145	0.453464	0.981515	0.0399099
SET	0.000114048	0.534053	0.0918962	1.70583	1.42467	2.04248	6.19e-09
MATN3	0.00594451	0.207254	0.100476	1.2303	1.01038	1.49808	0.0391394
TMEM43	0.0355751	0.527011	0.160831	1.69386	1.23589	2.32155	0.00104992
USP19	1.33e-06	-0.936533	0.199134	0.391985	0.265317	0.579125	2.56e-06
TNFRSF10B	0.020875	0.195717	0.0862608	1.21618	1.02701	1.4402	0.0232743
TRAF2	0.0108771	0.405569	0.142844	1.50016	1.13383	1.98484	0.00452217
CDKN3	0	0.607156	0.0626413	1.8352	1.62317	2.07494	3.24e-22
TMEM33	1.45e-06	1.08918	0.221114	2.97185	1.9267	4.58394	8.4e-07
PDIA3	3.3e-06	0.566099	0.115171	1.76138	1.40546	2.20743	8.87e-07
SERPINA1	3.83e-07	0.410555	0.0621634	1.50765	1.33471	1.703	3.99e-11
GSK3B	4.59e-05	-0.931838	0.207617	0.393829	0.26217	0.591605	7.18e-06
MANF	1.55e-07	0.538235	0.105429	1.71298	1.39319	2.10617	3.3e-07
TMED7	0.00660461	0.794278	0.213582	2.21284	1.45596	3.36319	0.000200134
RSAD2	0.0148881	0.222903	0.055336	1.2497	1.12125	1.39286	5.62e-05
BGLAP	0.00731774	-0.515743	0.168358	0.597057	0.429249	0.830466	0.00218853
VIM	4.44e-16	0.552307	0.0697047	1.73726	1.51541	1.99158	2.31e-15
COMP	0.0060163	0.245205	0.0604732	1.27788	1.13505	1.43869	5.02e-05
CAV1	4.93e-10	0.397832	0.0565234	1.48859	1.33249	1.66299	1.95e-12
DNAJB11	1.76e-08	0.716925	0.127704	2.04813	1.59461	2.63062	1.98e-08
ERP27	0.000736251	0.384287	0.0676184	1.46857	1.28628	1.67668	1.32e-08
ITIH4	0.000144967	-0.2643	0.0887459	0.767743	0.645172	0.913601	0.0028998
PTGIS	0.0184519	0.37813	0.0981191	1.45955	1.20421	1.76905	0.000116305
DUSP19	6.17e-05	-0.620655	0.175947	0.537592	0.380791	0.75896	0.000419475
VWF	0.000572273	0.342441	0.0912284	1.40838	1.17779	1.68412	0.000174263
FN1	1.7e-06	0.301701	0.0510864	1.35216	1.22333	1.49455	3.51e-09
STIM1	2.31e-05	-0.888451	0.181782	0.411292	0.288016	0.587332	1.02e-06
TOMM40	0.0124514	0.626476	0.184193	1.87101	1.30404	2.68448	0.000670903
TMEM208	5.6e-06	0.423859	0.117643	1.52785	1.21322	1.92406	0.000314678
EMD	2.1e-06	0.334017	0.0884449	1.39657	1.1743	1.66091	0.000159012
ALG1	0.0023534	0.424816	0.173272	1.52931	1.08894	2.14775	0.0142173
RYR2	0.000497394	-0.181019	0.0481067	0.83442	0.75934	0.916923	0.000167979
TNF	0.0245686	-0.15185	0.0638475	0.859117	0.758063	0.973642	0.0173916
UFD1L	6.01e-06	0.717938	0.138657	2.0502	1.56233	2.69043	2.25e-07
CYP2E1	2e-11	-0.726213	0.0994389	0.483737	0.398077	0.587831	2.81e-13
ARSA	0.0024686	0.397827	0.141535	1.48859	1.12797	1.96448	0.00494173
SESN2	9.52e-07	0.47557	0.11576	1.60893	1.28234	2.01871	3.99e-05
CRH	0.000213217	-0.218641	0.0467898	0.80361	0.733192	0.880791	2.97e-06
CDH2	1.45e-07	0.535238	0.0996873	1.70785	1.40474	2.07637	7.91e-08
DERL1	7.65e-13	0.85611	0.143991	2.35399	1.77516	3.12154	2.75e-09
PRKCA	2.77e-07	-0.910206	0.158623	0.402441	0.294905	0.54919	9.57e-09
IL7	8.2e-09	0.254421	0.045002	1.28971	1.18083	1.40864	1.57e-08
HM13	0.0484592	0.305134	0.140383	1.35681	1.03044	1.78654	0.0297364
CEBPB	9.34e-06	0.441177	0.0981748	1.55454	1.28243	1.88437	7e-06
ATF6	0.000539391	0.951381	0.233859	2.58928	1.63726	4.09488	4.74e-05
OSBP	0.0275695	-0.557776	0.208412	0.572481	0.380505	0.861313	0.00744351
KCNJ11	0	-0.630524	0.0755765	0.532313	0.459025	0.617302	7.25e-17
ZC3H12A	0.000451858	0.348977	0.0711387	1.41762	1.23312	1.62972	9.31e-07
FKBP14	0.00775659	0.54116	0.156745	1.718	1.26358	2.33585	0.000555424
CANT1	7.6e-07	0.785037	0.148704	2.19249	1.63817	2.93437	1.3e-07
EPM2A	2.28e-05	-0.817326	0.1446	0.441611	0.332626	0.586306	1.58e-08
CXCR4	1.78e-05	0.28559	0.0593772	1.33055	1.18437	1.49476	1.51e-06
SFTPC	0.000790722	-0.379366	0.0946064	0.684295	0.568479	0.823707	6.07e-05
HSD11B2	0.000808162	0.163348	0.0810242	1.17745	1.00455	1.3801	0.0437959
LRRK2	8.49e-06	0.285402	0.058455	1.3303	1.18629	1.49178	1.05e-06
CALR	0.000125756	0.533874	0.141315	1.70553	1.29292	2.24981	0.000158159
DAB2IP	0.000350015	-0.901849	0.206353	0.405819	0.270822	0.608107	1.24e-05
EIF2AK2	2.24e-05	-0.716968	0.199554	0.48823	0.33019	0.721914	0.000327081
CYBA	5.06e-06	0.649087	0.115265	1.91379	1.5268	2.39888	1.79e-08
APAF1	0.00159391	0.827779	0.200316	2.28823	1.54522	3.38851	3.59e-05
ERMP1	1.32e-06	-0.553771	0.136946	0.574778	0.439473	0.751742	5.26e-05
EBP	0.0463407	0.427924	0.161665	1.53407	1.11747	2.10598	0.00812133
KPNB1	0.00192115	0.725185	0.217089	2.06511	1.34945	3.16031	0.000836267
GLA	6.55e-15	0.736943	0.0965494	2.08954	1.72929	2.52484	2.3e-14
MOGS	0.000458322	0.698572	0.184562	2.01088	1.40051	2.88726	0.000153694
CD8A	0.00371926	0.338966	0.0818767	1.4035	1.19541	1.6478	3.47e-05
HYOU1	6.4e-05	-0.841817	0.168273	0.430927	0.309863	0.599291	5.65e-07
PPP1R15A	0.000166467	0.466293	0.10053	1.59407	1.30899	1.94124	3.51e-06
ORAI1	8.9e-11	0.76319	0.129373	2.14511	1.66466	2.76422	3.65e-09
ALOX15	0.0155146	0.245865	0.0712831	1.27873	1.11199	1.47046	0.000562371
SERPINE1	0.000404135	0.311368	0.0764147	1.36529	1.17539	1.58588	4.61e-05
G6PD	0.000345806	0.250767	0.122142	1.28501	1.01144	1.63258	0.0400652
WNT1	4.13e-05	0.375936	0.0820077	1.45635	1.24011	1.7103	4.56e-06
NPC1	0.0126018	-0.393918	0.182341	0.674409	0.471752	0.964123	0.0307467
RYR1	2.52e-05	-0.484964	0.0986602	0.61572	0.507462	0.747072	8.86e-07
HSPA6	1.72e-11	0.279966	0.0403925	1.32309	1.22238	1.43209	4.17e-12
DDIT3	0.00125822	0.356697	0.0773475	1.4286	1.22765	1.66245	4e-06
THBS1	0.000196161	0.242164	0.0488951	1.274	1.15758	1.40214	7.32e-07
FAS	1.01e-06	0.437944	0.0828387	1.54952	1.3173	1.82267	1.25e-07
ERAP1	0.00119733	0.304838	0.0982428	1.3564	1.11883	1.64442	0.00191632
OSBPL3	0.00756286	0.247399	0.0997534	1.28069	1.05326	1.55724	0.0131341
SHC1	1.92e-09	0.497198	0.0902477	1.64411	1.37756	1.96223	3.6e-08
ALG3	0.000571262	0.818391	0.155605	2.26685	1.67098	3.0752	1.45e-07
BRSK2	5.74e-08	-0.695635	0.110496	0.498757	0.401638	0.619361	3.06e-10
SHISA5	1.62e-08	0.997141	0.171524	2.71052	1.93665	3.79362	6.12e-09
ATP2A3	0.000576446	0.43246	0.110357	1.54104	1.24131	1.91316	8.9e-05
KDELR1	6.03e-12	0.95738	0.140252	2.60486	1.9788	3.429	8.72e-12
CD40	0.0011154	0.332498	0.0975386	1.39445	1.1518	1.68821	0.000652295
DHCR7	2.39e-05	-0.544855	0.118509	0.579926	0.459725	0.731555	4.27e-06
EDNRA	0.0276287	0.282757	0.100302	1.32678	1.08999	1.61502	0.00481655
NOX4	8.68e-14	0.326546	0.0445283	1.38617	1.27032	1.51258	2.24e-13
PLA2G6	1.19e-06	-0.922795	0.196446	0.397407	0.270408	0.58405	2.63e-06
TRIB3	0.00504945	0.198489	0.0736328	1.21956	1.05567	1.4089	0.00702496
G6PC	0.0201441	0.258693	0.0877567	1.29524	1.09056	1.53832	0.00320002
SLN	3.92e-06	0.186776	0.0343509	1.20536	1.12688	1.2893	5.41e-08
SERPINC1	0.00870977	0.44877	0.102241	1.56638	1.28195	1.91393	1.14e-05
SIL1	8.06e-05	0.486589	0.116722	1.62676	1.2941	2.04492	3.06e-05
FASLG	0.00457204	0.375652	0.0902095	1.45594	1.21999	1.73752	3.12e-05
BAX	0.0329128	0.286186	0.0975469	1.33134	1.09966	1.61184	0.00334812
SGPP2	2.03e-05	-0.325193	0.0872774	0.722388	0.608807	0.857158	0.000194561
CASQ1	0.0445726	-0.358389	0.0948533	0.698801	0.580249	0.841575	0.000157871
FKBP10	8.8e-09	0.301347	0.0501911	1.35168	1.22504	1.49141	1.93e-09
TAP2	0.00163973	0.401904	0.104604	1.49467	1.2176	1.83478	0.000121952
SDF2L1	0.0178166	0.208494	0.0675516	1.23182	1.07907	1.4062	0.00202564
CRP	1.78e-07	0.459155	0.0850749	1.58274	1.33965	1.86993	6.77e-08
OPA3	3.25e-06	0.796205	0.167983	2.21711	1.59514	3.08159	2.14e-06
SP1	0.000367259	1.01255	0.16969	2.7526	1.9738	3.8387	2.42e-09
TRPV4	0.00662436	0.232198	0.0766432	1.26137	1.08543	1.46582	0.00244876
IAPP	0.0118523	0.409721	0.10661	1.5064	1.22234	1.85646	0.000121444
COL1A2	1.72e-12	0.238654	0.0387207	1.26954	1.17676	1.36964	7.12e-10
ERLIN1	0.0260137	0.740544	0.172552	2.09708	1.49533	2.94097	1.77e-05
IL6	0.00179756	0.254994	0.0497996	1.29045	1.17045	1.42276	3.05e-07
PIK3CG	1.62e-06	0.490523	0.0884438	1.63317	1.37324	1.94229	2.92e-08
BCL2L11	0.0242255	0.46776	0.133899	1.59641	1.22792	2.07549	0.000476967
EGF	0.00273155	0.382025	0.0936528	1.46525	1.21953	1.76047	4.52e-05
LMNA	7.95e-11	0.553062	0.0846366	1.73857	1.47282	2.05227	6.38e-11
RRBP1	0.000164213	0.431535	0.0919657	1.53962	1.28568	1.84372	2.7e-06
FPR2	0.000159446	0.270394	0.0534856	1.31048	1.18006	1.45532	4.29e-07
AGR3	0.000231807	0.250036	0.0504276	1.28407	1.16323	1.41747	7.11e-07
HMOX1	1.12e-08	0.256299	0.0418162	1.29214	1.19046	1.4025	8.83e-10
CDKAL1	0.00909808	0.546876	0.157651	1.72785	1.26856	2.35341	0.000522589
HFE	0.0103869	0.512429	0.11092	1.66934	1.34317	2.07472	3.84e-06
CD4	2.5e-05	0.374831	0.120783	1.45475	1.14809	1.84331	0.00191353
CYP1A1	0.000146416	-0.413428	0.116007	0.661379	0.526872	0.830225	0.000365485
CLCN1	0.0292859	0.404906	0.14156	1.49916	1.13593	1.97854	0.00423229
TTR	7.97e-06	0.353506	0.0550959	1.42405	1.27829	1.58644	1.4e-10
IL10	1.1e-05	0.364662	0.0680039	1.44003	1.26033	1.64534	8.21e-08
ADIPOQ	0.00275454	0.364974	0.107348	1.44048	1.16716	1.77779	0.00067406
DERL3	0.00225435	0.616321	0.105829	1.8521	1.50516	2.27901	5.75e-09
NLRP1	0.0105774	0.528329	0.133853	1.6961	1.30471	2.20489	7.91e-05
AGR2	0.00405984	0.243134	0.0899817	1.27524	1.06905	1.52119	0.00689168
CCR6	3.78e-07	0.285337	0.058771	1.33021	1.18548	1.49261	1.2e-06
MAP2K7	0.00554642	-0.221282	0.102475	0.801491	0.65565	0.979772	0.0308205
TRDN	0.0089318	0.306797	0.0841564	1.35906	1.15241	1.60278	0.000266817
TNFSF11	3.2e-05	0.318195	0.067111	1.37464	1.20522	1.56789	2.12e-06
ERN2	0.0025076	0.435198	0.129796	1.54527	1.19818	1.9929	0.000799601
APOB	0.0122629	0.307561	0.0898084	1.3601	1.14058	1.62187	0.000615613
GP6	0.0133027	-0.371155	0.14428	0.689937	0.519993	0.915421	0.0100977
TLR9	6.46e-06	0.608135	0.109011	1.837	1.48361	2.27458	2.42e-08
SLC26A2	4.75e-11	0.586649	0.0974888	1.79795	1.48524	2.17651	1.77e-09
ALB	4.03e-07	-0.383998	0.0803828	0.681133	0.581848	0.797359	1.78e-06
SHH	0.00130256	0.302088	0.0809333	1.35268	1.15426	1.58521	0.000189552
SCN5A	0.00929855	0.370582	0.0928596	1.44858	1.20753	1.73774	6.59e-05
CASP8	5.8e-09	0.604381	0.107204	1.83012	1.48329	2.25804	1.72e-08
DES	5.31e-05	0.199974	0.0435712	1.22137	1.1214	1.33026	4.44e-06
RUNX2	2.16e-09	0.486183	0.0712873	1.6261	1.41406	1.86993	9.1e-12
OXT	0.0098752	0.443387	0.12223	1.55797	1.22608	1.97972	0.000286201
UGGT1	2.49e-13	0.537259	0.0770732	1.71131	1.47138	1.99037	3.15e-12
DSPP	0.000730843	0.179388	0.0672151	1.19649	1.0488	1.36496	0.00761066
ACE	0.000515775	0.331096	0.0899372	1.39249	1.16745	1.66092	0.000231947
KCNE1	0.00521999	0.447867	0.0820982	1.56497	1.33237	1.83818	4.89e-08
JUN	9.3e-09	0.478396	0.0752924	1.61348	1.39212	1.87005	2.1e-10
NGF	0.00857626	0.309767	0.101334	1.36311	1.11757	1.66259	0.00223651
COL1A1	1.78e-11	0.195415	0.0277828	1.21582	1.15138	1.28386	2.01e-12
SERPINH1	5.31e-12	0.363678	0.0507296	1.43861	1.30245	1.589	7.56e-13
IGF2BP2	4.18e-12	0.354453	0.0552489	1.4254	1.27911	1.58842	1.4e-10
VEGFA	3.3e-14	0.342077	0.0426153	1.40787	1.29505	1.53051	9.98e-16
MMP9	1.81e-11	0.229928	0.034257	1.25851	1.17678	1.34591	1.92e-11
LEP	4.14e-06	0.294254	0.0498539	1.34212	1.21719	1.47989	3.58e-09

## Sheet: Supplementary Table 8
Supplementary Table 8: Univariate Cox regression analysis and KM analysis results in GSE16011 data.
gene	KM	B	SE	HR	HR.95L	HR.95H	pvalue
ABCC8	1.93e-06	-0.591982	0.096561	0.55323	0.457839	0.668495	8.75216e-10
AIF1	7.65058e-06	0.292227	0.0601658	1.33941	1.19042	1.50704	1.19163e-06
AKAP9	0.0250524	-0.167783	0.0668578	0.845538	0.741692	0.963923	0.0120887
ALG1	0.0015529	0.533569	0.144345	1.70501	1.28487	2.26252	0.00021861
ALG3	0.0311677	0.422975	0.148088	1.5265	1.14194	2.04055	0.00428689
ANXA5	0	0.668925	0.0795743	1.95214	1.67023	2.28163	4.23182e-17
APEX1	6.70529e-06	-0.641293	0.132206	0.526611	0.406402	0.682377	1.23029e-06
AQP11	0.000411671	-0.375249	0.0933328	0.687118	0.572251	0.825043	5.80626e-05
ATF3	6.89419e-06	0.410329	0.0832778	1.50731	1.28032	1.77456	8.34009e-07
ATM	7.97505e-06	-0.706097	0.154873	0.493567	0.364349	0.668611	5.13448e-06
ATP2A2	0.00133698	-0.592985	0.164658	0.552675	0.400233	0.76318	0.000316622
ATXN3	0.0139385	-0.463562	0.141978	0.629039	0.47624	0.830863	0.00109451
BAG1	0.0418212	-0.384863	0.128638	0.680544	0.528883	0.875695	0.00277304
BAX	0.00110097	0.274203	0.0950759	1.31548	1.09183	1.58494	0.003926
BCAP31	1.4879e-06	0.647556	0.145142	1.91087	1.43775	2.53966	8.13783e-06
BDNF	0.0242926	0.187159	0.0700995	1.20582	1.05103	1.38341	0.0075873
BET1	6.56997e-06	0.60601	0.113492	1.8331	1.46751	2.28977	9.3109e-08
BMP2	0	-0.293593	0.0345218	0.74558	0.696801	0.797773	1.82261e-17
BOK	0.0378407	0.127592	0.0528268	1.13609	1.02435	1.26002	0.0157226
BRCA1	0.00905433	0.39438	0.113874	1.48346	1.18672	1.85441	0.000533593
BRSK2	5.63498e-07	-0.698865	0.133833	0.497149	0.382444	0.646258	1.77081e-07
C1R	1.20722e-09	0.234272	0.0378476	1.26399	1.17362	1.36132	6.02061e-10
C1S	1.84895e-07	0.19597	0.0391685	1.21649	1.1266	1.31356	5.63733e-07
CACNA1C	0.000540182	-0.60743	0.168372	0.544749	0.391632	0.757731	0.000308965
CACNB4	8.34641e-05	-0.506403	0.121573	0.602659	0.474885	0.764813	3.10782e-05
CAMK2G	0.0249634	-0.227348	0.0718407	0.796644	0.692011	0.917096	0.0015529
CANT1	0.000827265	0.593371	0.112786	1.81008	1.45109	2.25788	1.43242e-07
CASP3	2.8361e-09	0.629284	0.0938339	1.87627	1.56107	2.2551	1.99545e-11
CASP4	4.94055e-09	0.461943	0.0726253	1.58715	1.37658	1.82994	2.00925e-10
CASP7	9.44979e-06	0.375527	0.0724667	1.45576	1.26301	1.67793	2.19441e-07
CASP8	0.000177003	0.327213	0.0985829	1.3871	1.14339	1.68275	0.000902873
CASP9	0.0116147	-0.334059	0.109057	0.716011	0.578217	0.886644	0.00219003
CASQ1	0.00744914	-0.244363	0.0691009	0.783203	0.683999	0.896795	0.000405739
CAV1	1.84324e-07	0.249964	0.0442219	1.28398	1.17738	1.40023	1.58145e-08
CCL2	1.04386e-06	0.172496	0.0338287	1.18827	1.11204	1.26972	3.41241e-07
CCND1	4.61972e-06	-0.236163	0.0502977	0.789652	0.715521	0.871463	2.66207e-06
CD4	0.0274384	0.260395	0.125942	1.29744	1.01365	1.6607	0.03868
CD40	0.00710559	0.386786	0.111242	1.47224	1.18383	1.83092	0.00050711
CD8A	8.53407e-05	0.250748	0.0929714	1.28499	1.07093	1.54183	0.00699587
CDH2	1.07179e-06	0.489185	0.102468	1.63099	1.33423	1.99375	1.80557e-06
CDIPT	0.00919219	-0.593426	0.190399	0.552431	0.380374	0.802317	0.00182855
CDKN1A	0.00940086	0.239187	0.0635583	1.27022	1.12144	1.43873	0.000167707
CDKN3	5.15101e-05	0.266037	0.0483195	1.30478	1.18689	1.43439	3.67518e-08
CEBPB	5.51933e-08	0.403557	0.0633744	1.49714	1.32226	1.69514	1.91731e-10
CIB1	0.0429614	0.314324	0.0872033	1.36933	1.1542	1.62456	0.000312754
CISD2	0.0454471	0.298377	0.114741	1.34767	1.07626	1.68753	0.00931049
CLGN	4.31601e-05	-0.223833	0.0425277	0.799449	0.735514	0.868941	1.41556e-07
CLU	5.06072e-05	0.224787	0.0569654	1.25206	1.11979	1.39995	7.9457e-05
CNGA3	2.78569e-08	0.260687	0.0378371	1.29782	1.20506	1.39773	5.59055e-12
COL1A1	0.00111316	0.165481	0.0437269	1.17996	1.08305	1.28555	0.000154065
COL1A2	1.0274e-06	0.148392	0.0295234	1.15997	1.09475	1.22907	5.00129e-07
COL9A2	6.22869e-05	0.424909	0.0971478	1.52945	1.26428	1.85024	1.22078e-05
COL9A3	1.22619e-07	0.214585	0.037573	1.23935	1.15136	1.33406	1.1222e-08
CP	7.92872e-08	0.152499	0.0321342	1.16474	1.09365	1.24046	2.07784e-06
CPQ	1.52101e-14	0.37081	0.048931	1.44891	1.31641	1.59474	3.50353e-14
CPT2	0.000354478	0.550639	0.123361	1.73436	1.36187	2.20874	8.05776e-06
CREB3L2	0.000159733	0.481065	0.118974	1.6178	1.28131	2.04265	5.26722e-05
CREBRF	2.44951e-07	-0.467787	0.0905752	0.626387	0.5245	0.748067	2.40924e-07
CRYAB	0.000714723	-0.0952651	0.0443745	0.909132	0.833403	0.991742	0.0318058
CST3	3.00588e-05	0.365356	0.0747127	1.44103	1.24473	1.66828	1.0076e-06
CSTB	0.00870848	0.6364	0.197743	1.88967	1.28253	2.78422	0.00128943
CTSB	1.46638e-07	0.494936	0.0812448	1.64039	1.39892	1.92355	1.11573e-09
CTSD	0.00149471	0.21375	0.0690037	1.23831	1.08167	1.41764	0.00195057
CTSK	0.0317643	0.104009	0.0471014	1.10961	1.01176	1.21692	0.0272309
CUL1	0.0361149	0.509411	0.170031	1.66431	1.19262	2.32255	0.00273554
CXCR4	1.94981e-07	0.258584	0.0515061	1.29509	1.17074	1.43266	5.15487e-07
CYBA	0.00873614	0.310993	0.111173	1.36478	1.09757	1.69704	0.00515207
CYBB	8.8616e-05	0.465346	0.112767	1.59257	1.27676	1.98648	3.68128e-05
CYP2E1	1.78198e-06	-0.822717	0.141525	0.439237	0.332837	0.579648	6.12778e-09
DCN	0.016294	0.16166	0.0478821	1.17546	1.07017	1.29112	0.0007349
DDIT3	7.21107e-05	0.300785	0.0624306	1.35092	1.19533	1.52676	1.45069e-06
DDOST	2.36493e-08	0.547854	0.0962604	1.72954	1.43217	2.08866	1.26017e-08
DHCR24	0.0173147	0.16769	0.0620264	1.18257	1.0472	1.33544	0.00686094
DNAJB1	2.74737e-07	0.367876	0.0674113	1.44466	1.26586	1.64872	4.83754e-08
DNAJB11	2.18471e-05	0.630875	0.127938	1.87925	1.46246	2.41483	8.17691e-07
DNAJB12	3.95714e-06	-0.896791	0.176249	0.407877	0.288739	0.576172	3.61478e-07
DNAJC10	6.21462e-05	0.386033	0.0962593	1.47113	1.21819	1.77659	6.06294e-05
DNM1L	5.31256e-08	-0.57383	0.150145	0.563364	0.419745	0.756123	0.000132456
DSG2	0.0355364	0.154128	0.0594086	1.16664	1.03841	1.31071	0.00947635
EDEM2	4.00185e-06	0.408519	0.0930144	1.50459	1.25384	1.80548	1.12316e-05
EDN1	0.00605376	0.262464	0.0837067	1.30013	1.10341	1.53193	0.00171553
EEF1A1	1.39355e-06	-2.41711	0.395408	0.0891791	0.0410858	0.193569	9.78058e-10
EEF2	5.90084e-13	-0.995245	0.154394	0.369633	0.273118	0.500255	1.1475e-10
EGF	0.00147453	0.409784	0.0837301	1.50649	1.27849	1.77516	9.87519e-07
EGR1	0.0035685	0.195047	0.0596889	1.21537	1.08119	1.3662	0.00108414
ELAVL1	1.46817e-05	-0.480111	0.115072	0.618715	0.493788	0.775247	3.01604e-05
ELN	0.00972034	0.338838	0.0853734	1.40332	1.1871	1.65892	7.22068e-05
ERAP1	0.0215069	0.244058	0.0849399	1.27642	1.08067	1.50763	0.00406204
ERAP2	0.00479551	0.311203	0.0757161	1.36507	1.1768	1.58345	3.95423e-05
ERGIC2	0.00413725	-0.786026	0.166124	0.455652	0.329024	0.631013	2.22811e-06
ERLIN1	0.000222428	-0.589929	0.132022	0.554366	0.427976	0.718082	7.87993e-06
ERN2	0.0462333	-0.528418	0.255538	0.589537	0.35727	0.972804	0.0386529
ERP27	2.2487e-08	0.301574	0.0579674	1.35199	1.20679	1.51466	1.96644e-07
ERP44	0.0210607	-0.550496	0.160992	0.576664	0.420616	0.790604	0.000627596
ESYT1	2.09083e-08	0.514978	0.0930206	1.6736	1.39467	2.00831	3.09152e-08
ESYT2	4.9665e-05	0.298549	0.0858959	1.3479	1.13905	1.59505	0.000509505
FAS	9.54482e-06	0.284352	0.0501993	1.3289	1.20438	1.4663	1.47483e-08
FBXO6	0.000184249	0.330801	0.0657205	1.39208	1.22384	1.58346	4.8172e-07
FGFR3	0.000374141	0.213864	0.0486124	1.23845	1.1259	1.36226	1.0856e-05
FKBP10	8.54775e-08	0.344388	0.0795281	1.41113	1.20746	1.64915	1.48844e-05
FKBP5	5.26024e-13	0.315273	0.0429145	1.37063	1.26006	1.49091	2.03411e-13
FKRP	0.00953606	0.393793	0.107423	1.48259	1.20111	1.83004	0.000246551
FMR1	5.8813e-06	-0.68062	0.136715	0.506303	0.387292	0.661885	6.41187e-07
FN1	1.46599e-09	0.376956	0.0617522	1.45784	1.29165	1.64541	1.03237e-09
FOXO1	0.00679646	0.297454	0.0677633	1.34643	1.17897	1.53767	1.13558e-05
FOXO3	0.0192159	-0.500856	0.119164	0.606011	0.479787	0.765444	2.63301e-05
FOXRED2	4.97366e-05	-0.352686	0.104951	0.702798	0.572131	0.863306	0.000778086
G6PC3	0.0171781	0.436359	0.12838	1.54706	1.20291	1.98969	0.000676392
G6PD	0.00772012	0.533652	0.115488	1.70515	1.35975	2.13829	3.8219e-06
GABARAP	3.20295e-05	-0.686748	0.168551	0.50321	0.361641	0.700197	4.61306e-05
GABARAPL1	0.0030461	-0.41086	0.10725	0.66308	0.537371	0.818196	0.000127702
GAPDH	3.77957e-08	0.969183	0.185299	2.63579	1.83309	3.78998	1.69157e-07
GBF1	6.13665e-08	-0.689564	0.116606	0.501795	0.399274	0.63064	3.34648e-09
GJA1	5.40701e-05	0.202702	0.0432854	1.22471	1.12509	1.33314	2.82836e-06
GJB2	1.7739e-06	0.1594	0.031827	1.17281	1.10188	1.2483	5.48998e-07
GLA	3.86123e-10	0.718412	0.108546	2.05117	1.65809	2.53744	3.62789e-11
GOSR1	7.40838e-06	-0.684596	0.148217	0.504294	0.377156	0.67429	3.85834e-06
GPR37	1.12724e-07	0.271562	0.0382407	1.31201	1.21727	1.41413	1.23505e-12
GPX1	3.91478e-06	0.537216	0.0990786	1.71124	1.40921	2.078	5.88957e-08
GUSB	5.45099e-09	0.847305	0.123935	2.33335	1.83015	2.97491	8.10469e-12
HFE	2.60474e-05	0.628928	0.143382	1.8756	1.4161	2.48421	1.15257e-05
HIF1A	0.0175571	0.491274	0.126885	1.6344	1.27454	2.09586	0.000108032
HMGCR	0.000216982	-0.444647	0.0986857	0.64105	0.528312	0.777846	6.61575e-06
HMOX1	1.16106e-06	0.262494	0.0419523	1.30017	1.19754	1.41159	3.9251e-10
HP	2.48494e-06	0.346624	0.0446342	1.41429	1.29582	1.54358	8.1075e-15
HSD17B10	0.0275705	0.469915	0.147193	1.59986	1.19892	2.13488	0.00141044
HSP90AB1	2.83443e-06	-0.408185	0.0841899	0.664856	0.563722	0.784134	1.2447e-06
HSP90B1	0.000164365	0.373902	0.108229	1.45339	1.1756	1.79683	0.000550825
HSPA1L	0.0070296	-0.422469	0.195151	0.655427	0.447107	0.960809	0.0304008
HSPA2	0.000259284	0.151083	0.0380569	1.16309	1.07949	1.25317	7.18954e-05
HSPA4	0.0135532	0.386142	0.128927	1.47129	1.14276	1.89427	0.00274412
HSPA5	3.81286e-06	0.618891	0.11183	1.85687	1.49139	2.31191	3.12671e-08
HSPA6	1.34028e-10	0.324814	0.0460384	1.38377	1.26438	1.51444	1.72252e-12
HSPB1	8.9142e-12	0.412472	0.0641844	1.51055	1.33199	1.71304	1.30687e-10
HTRA2	0.00425967	-0.487707	0.154715	0.614033	0.453417	0.831544	0.00161997
ICMT	2.21461e-06	0.604504	0.10378	1.83034	1.49346	2.24321	5.71613e-09
IGF2BP2	0.000142239	0.399001	0.076087	1.49034	1.28386	1.73001	1.57122e-07
IL10	0.0383503	0.497483	0.14589	1.64458	1.23558	2.18895	0.000649647
IL1B	0.00890269	0.107253	0.0518165	1.11322	1.00571	1.23221	0.0384653
IL6	2.99836e-07	0.269422	0.0512879	1.30921	1.184	1.44765	1.49526e-07
IL7	4.59839e-07	0.23977	0.0627906	1.27096	1.12378	1.4374	0.000134233
INPP5K	0.00159114	-0.643157	0.15842	0.52563	0.38533	0.717015	4.91121e-05
INSR	2.18572e-05	-0.440037	0.109404	0.644013	0.519721	0.79803	5.76722e-05
IREB2	0.0169253	-0.368159	0.116385	0.692007	0.550863	0.869315	0.00155993
JPH1	6.08035e-05	0.448278	0.0959872	1.56561	1.29712	1.88968	3.00925e-06
JPH3	0.000217852	-0.655284	0.136548	0.519294	0.39736	0.678646	1.59505e-06
JPH4	2.93346e-11	-0.37652	0.0531846	0.686245	0.618313	0.761641	1.44678e-12
JUN	1.32913e-07	0.479899	0.0731567	1.61591	1.40006	1.86504	5.3853e-11
KCNJ11	0.00181844	-0.765423	0.159348	0.465137	0.340364	0.63565	1.55946e-06
KDELR1	1.40631e-06	0.401198	0.0801837	1.49361	1.2764	1.7478	5.63029e-07
KDELR2	1.47547e-10	0.615407	0.0867844	1.85041	1.56098	2.19351	1.32937e-12
KDR	0.0151698	0.177602	0.0651632	1.19435	1.05115	1.35706	0.00642046
LMNA	0.00057414	0.459274	0.0920511	1.58292	1.32162	1.8959	6.05864e-07
LPIN1	6.63761e-05	-0.426426	0.0959829	0.652838	0.540885	0.787964	8.88243e-06
LRP5	0.00376543	-0.46799	0.171743	0.62626	0.447266	0.876885	0.00643133
LRRK2	9.02435e-05	0.128347	0.0435661	1.13695	1.0439	1.23829	0.00321874
MAN1A1	0.0277751	0.165497	0.0586362	1.17998	1.05187	1.32369	0.00476611
MAN2A1	2.43881e-05	0.340708	0.0664983	1.40594	1.23414	1.60166	2.99818e-07
MANF	2.97797e-05	0.533732	0.111752	1.70528	1.36985	2.12285	1.78789e-06
MAP1LC3A	6.79202e-11	0.465535	0.0765162	1.59287	1.37103	1.85059	1.17125e-09
MAP2	2.95142e-07	-0.208121	0.0447264	0.812109	0.743949	0.886514	3.26825e-06
MAP2K1	0.0477052	0.259498	0.117106	1.29628	1.03043	1.63072	0.0266963
MAP2K7	0.0409478	-0.336853	0.13653	0.714014	0.546376	0.933085	0.0136159
MAPK10	9.31773e-08	-0.561789	0.0845759	0.570188	0.483089	0.672991	3.08558e-11
MAPK3	0.0435727	-0.477571	0.175026	0.620288	0.440161	0.874129	0.00636084
MAPK8	0	-0.637693	0.0777227	0.52851	0.453832	0.615476	2.31123e-16
MAPK9	2.34561e-08	-0.784458	0.137919	0.456367	0.348271	0.598014	1.28683e-08
MAPT	2.12808e-12	-0.327534	0.0509619	0.720699	0.652191	0.796403	1.30113e-10
MBTPS2	0.0126846	-0.372149	0.113448	0.689252	0.551836	0.860885	0.00103683
MCL1	4.61581e-07	0.421439	0.0971093	1.52415	1.26	1.84369	1.42584e-05
MGST1	0.00656706	0.102566	0.0315073	1.10801	1.04166	1.17859	0.00113266
MMP9	1.64881e-08	0.23827	0.042896	1.26905	1.16672	1.38036	2.78232e-08
MOGS	0.0346017	0.273822	0.134743	1.31498	1.00978	1.71243	0.0421352
MTTP	0.000198065	0.270058	0.0520512	1.31004	1.18298	1.45074	2.12211e-07
MYC	1.89044e-08	-0.275515	0.0552403	0.759181	0.681279	0.845992	6.11441e-07
MYH7	6.70739e-05	-0.724674	0.148168	0.484482	0.362374	0.647737	1.00371e-06
NCK2	0.000384573	0.63783	0.127168	1.89237	1.47489	2.42802	5.28527e-07
NFKB1	0.00561618	0.386805	0.127175	1.47227	1.14745	1.88903	0.00235391
NGLY1	0.0349979	0.447306	0.140436	1.56409	1.18775	2.05969	0.00144691
NNT	0.00295469	-0.438688	0.129241	0.644882	0.500576	0.830789	0.000687954
NOTCH1	0.0157978	-0.327956	0.115667	0.720395	0.574267	0.903705	0.00457776
NOTCH3	8.06433e-07	0.699355	0.122198	2.01245	1.58384	2.55706	1.04591e-08
NOX4	0.000234288	0.351031	0.0859745	1.42053	1.20024	1.68125	4.44654e-05
NQO1	0.00380965	0.256757	0.0661285	1.29273	1.13558	1.47162	0.000103306
NR3C1	0.0353323	-0.283534	0.0935754	0.753118	0.626919	0.904721	0.00244554
NSFL1C	0.00612167	-0.500781	0.174609	0.606057	0.430414	0.853377	0.00413058
NUPR1	0.0115468	0.221736	0.0562417	1.24824	1.11796	1.39371	8.06176e-05
OPA3	0.0386598	0.42585	0.128017	1.53089	1.19118	1.96749	0.00087938
OSBP	5.19169e-05	-0.634524	0.135226	0.530188	0.406748	0.691089	2.701e-06
OSBPL3	2.40028e-11	0.391643	0.0550866	1.47941	1.328	1.64808	1.16394e-12
OSBPL8	8.70874e-05	-0.327661	0.0867643	0.720607	0.607917	0.854186	0.000159077
P4HB	1.52987e-05	0.285974	0.0722359	1.33106	1.15534	1.5335	7.52992e-05
PDCD6	1.67036e-05	-0.240331	0.071223	0.786368	0.683913	0.904172	0.000739932
PDIA2	0.0238958	-0.361063	0.169595	0.696935	0.499842	0.971744	0.0332565
PDIA3	5.78405e-08	0.485088	0.0952622	1.62432	1.34767	1.95776	3.5405e-07
PDIA4	1.62156e-07	0.56473	0.0857566	1.75897	1.48684	2.08092	4.54084e-11
PDIA6	1.40747e-08	0.554896	0.101097	1.74176	1.42868	2.12345	4.0481e-08
PIK3R1	4.2335e-07	-0.322258	0.0600111	0.724511	0.644115	0.814942	7.87504e-08
PKD2	1.38892e-05	0.423835	0.0964136	1.52781	1.26474	1.84559	1.10261e-05
PLA2G6	0.00438778	-0.466984	0.12423	0.62689	0.491413	0.799716	0.00017057
PLN	0.00521497	-0.174364	0.0528809	0.839991	0.757291	0.931724	0.000976224
PLOD2	2.13341e-10	0.301341	0.0423489	1.35167	1.24401	1.46865	1.11373e-12
PMM2	1.27231e-09	0.564081	0.0980183	1.75783	1.45059	2.13015	8.67153e-09
PON2	0.00366811	0.187113	0.0626428	1.20576	1.06645	1.36328	0.00281744
POR	0.000440673	0.418465	0.101043	1.51963	1.24661	1.85244	3.45116e-05
PPARA	0.0184599	-0.417437	0.140007	0.658733	0.500651	0.86673	0.00286803
PPARG	0.00452938	0.571122	0.124055	1.77025	1.38816	2.25752	4.14865e-06
PPIB	0.000252776	0.296537	0.090271	1.34519	1.12706	1.60555	0.00101995
PPP1CA	0.00528756	0.292269	0.125988	1.33946	1.04638	1.71464	0.020351
PPP1R15A	3.74083e-10	0.433667	0.0597738	1.54291	1.37233	1.73468	4.01245e-13
PRDM10	7.26589e-09	-0.810989	0.143076	0.444418	0.335742	0.588272	1.44256e-08
PRDX1	1.97271e-08	0.334102	0.0605649	1.39669	1.24035	1.57272	3.45966e-08
PRDX4	3.54243e-07	0.498778	0.0964914	1.64671	1.36296	1.98953	2.35171e-07
PRKCA	0.011291	-0.483061	0.15866	0.616892	0.45202	0.8419	0.00232961
PRKCD	0.00027652	0.296666	0.0684465	1.34537	1.17646	1.53852	1.4624e-05
PSEN1	0.000162529	-0.49857	0.126895	0.607399	0.473654	0.778909	8.52997e-05
PSEN2	8.57765e-06	0.680819	0.132859	1.97549	1.5226	2.5631	2.9855e-07
PSMA5	0.000483314	0.446971	0.116686	1.56357	1.24392	1.96535	0.000127857
PSMD2	0.00232093	0.631654	0.184446	1.88072	1.31016	2.69976	0.000615682
PTEN	0.000196317	-0.441096	0.15729	0.643331	0.47266	0.875629	0.00504186
PTGS1	2.16287e-10	0.309078	0.0509304	1.36217	1.23276	1.50516	1.28998e-09
PTGS2	0.000340167	0.254874	0.0528429	1.2903	1.16335	1.4311	1.41247e-06
PTK2	0.00344834	-0.495392	0.115713	0.609332	0.48569	0.76445	1.85886e-05
RAB2A	1.02315e-07	-0.972329	0.167485	0.378201	0.27237	0.525154	6.41846e-09
RAB6A	9.79673e-08	-0.590905	0.111108	0.553826	0.445449	0.688571	1.04752e-07
RAC1	0.000146873	0.672879	0.18079	1.95987	1.37512	2.79329	0.000197739
RCN1	0.00161071	0.33454	0.105987	1.3973	1.1352	1.71991	0.00159709
RELA	0.00117601	-0.317181	0.115679	0.728199	0.580476	0.913516	0.00610829
RER1	0.00013234	0.676009	0.134156	1.96602	1.51145	2.5573	4.6802e-07
RNF139	0.000256151	-0.568692	0.161021	0.566266	0.413009	0.776392	0.000412746
RNF185	0.019766	-0.322249	0.141919	0.724518	0.54859	0.956865	0.0231679
RNF5	1.64364e-05	-0.947781	0.187761	0.3876	0.268263	0.560024	4.46919e-07
RPN1	0.0052285	0.375702	0.0968273	1.45601	1.20433	1.76029	0.000104405
RPN2	2.49789e-12	0.800669	0.121685	2.22703	1.75448	2.82686	4.70928e-11
RSAD2	0.00569386	0.194833	0.0440433	1.21511	1.11462	1.32466	9.70313e-06
RTN1	7.9492e-14	-0.227317	0.0320736	0.796668	0.748129	0.848357	1.36705e-12
RTN3	0.000537758	-0.419278	0.0899099	0.657522	0.551288	0.784226	3.11165e-06
RYR3	1.96261e-05	0.18829	0.0355178	1.20718	1.12601	1.29421	1.14995e-07
SCAMP5	1.62689e-06	-1.02496	0.231662	0.358811	0.227863	0.56501	9.67204e-06
SCD	0.00927435	-0.167824	0.0737706	0.845503	0.73168	0.977032	0.0229092
SCFD1	0.0175775	-0.554632	0.237168	0.574283	0.360785	0.914121	0.019358
SCN2A	1.41332e-07	-0.223161	0.0458178	0.799986	0.731278	0.875151	1.11255e-06
SDF2L1	0.00074508	0.315037	0.0963039	1.37031	1.13461	1.65498	0.0010706
SEC22B	0.00321164	0.493142	0.10522	1.63745	1.33231	2.01248	2.77541e-06
SEC23IP	1.58957e-05	-0.770384	0.150938	0.462835	0.344308	0.622165	3.326e-07
SEC24C	1.42261e-10	-0.827931	0.124608	0.436952	0.342269	0.557828	3.04678e-11
SEC31A	0.0104753	0.344751	0.134991	1.41164	1.08347	1.8392	0.0106532
SEC31B	5.44009e-15	-0.586732	0.0759472	0.556142	0.479225	0.645405	1.11396e-14
SEC61A1	1.18087e-06	0.243117	0.0898204	1.27522	1.06937	1.52069	0.00679561
SEC61G	0	0.385041	0.0448774	1.46968	1.34593	1.6048	9.49997e-18
SEC62	0.00215776	-0.550967	0.127262	0.576392	0.449151	0.739679	1.49514e-05
SEC63	1.03325e-05	-0.702796	0.120428	0.495199	0.391085	0.62703	5.35346e-09
SERP1	0.0329398	-0.349629	0.156654	0.70495	0.518578	0.958301	0.0256244
SERP2	3.40974e-07	-0.688917	0.109715	0.50212	0.404965	0.622582	3.40376e-10
SERPINA1	1.74685e-11	0.459836	0.0653639	1.58381	1.39337	1.80029	1.99231e-12
SERPINA3	6.98591e-11	0.205088	0.0328629	1.22763	1.15105	1.30931	4.35598e-10
SERPINE1	6.80567e-14	0.246238	0.0326069	1.2792	1.20001	1.36362	4.29609e-14
SERPINH1	5.00155e-13	0.396613	0.0524988	1.48678	1.3414	1.64791	4.19841e-14
SESN2	0.00488471	0.367372	0.104412	1.44394	1.17672	1.77183	0.000434001
SET	0.0306149	-0.401356	0.181433	0.669412	0.469091	0.955276	0.0269564
SFTPC	0.00970085	-0.510932	0.208137	0.599936	0.398969	0.902135	0.0140967
SHC1	3.33372e-06	0.342514	0.0625664	1.40848	1.24593	1.59224	4.38978e-08
SHISA5	6.29655e-06	0.615358	0.108951	1.85032	1.49454	2.29079	1.62282e-08
SIL1	2.13766e-05	0.508203	0.118556	1.6623	1.31763	2.09713	1.81431e-05
SIRT1	4.44089e-16	-0.853204	0.0997872	0.426048	0.350364	0.51808	1.22831e-17
SLC26A2	1.09132e-07	0.155583	0.0450131	1.16834	1.06968	1.2761	0.000547444
SLC2A1	4.52255e-05	0.521266	0.0910816	1.68416	1.40882	2.01332	1.04617e-08
SLN	0.00707758	0.0937132	0.0277842	1.09824	1.04004	1.15971	0.000743805
SNAP25	2.62878e-05	-0.149896	0.0364818	0.860798	0.801397	0.924601	3.9775e-05
SOAT1	3.98819e-07	0.459953	0.0741323	1.584	1.36979	1.83171	5.48733e-10
SOX9	0.00603498	0.117995	0.05723	1.12524	1.00584	1.25881	0.0392305
SPAST	1.49484e-08	-0.686033	0.104907	0.50357	0.40998	0.618523	6.17373e-11
SPP1	2.00546e-08	0.371388	0.0600555	1.44974	1.28876	1.63084	6.24682e-10
SREBF2	5.12695e-06	-0.456612	0.10996	0.633426	0.51062	0.785766	3.28792e-05
SRP68	0.000144628	-0.636786	0.169237	0.52899	0.379658	0.737059	0.000168098
SSR3	3.50495e-11	0.534975	0.0934069	1.70741	1.42177	2.05043	1.02003e-08
STAT3	0.0499226	0.270032	0.10442	1.31001	1.06756	1.60752	0.00970909
STIP1	0.0340007	-0.2698	0.100846	0.763532	0.626595	0.930396	0.00746496
TAP1	6.18716e-07	0.33631	0.0852248	1.39977	1.18444	1.65425	7.9418e-05
TARDBP	0.0115834	-0.273505	0.0991298	0.760708	0.626381	0.923842	0.00579675
TCF7L2	5.46636e-09	-0.472749	0.0748145	0.623286	0.538276	0.721722	2.63344e-10
TEX264	0.0191877	0.256231	0.121763	1.29205	1.01774	1.6403	0.0353481
TFRC	9.22372e-06	0.305035	0.0773336	1.35667	1.16587	1.57871	7.99961e-05
TGFB1	0.00107002	0.275199	0.0905962	1.31679	1.10256	1.57265	0.00238438
TIA1	1.37089e-07	-0.631888	0.116463	0.531587	0.423098	0.667894	5.7735e-08
TLR2	1.33016e-05	0.27578	0.0504018	1.31756	1.19362	1.45436	4.45889e-08
TMCC1	0.000495659	-0.51859	0.128041	0.59536	0.463224	0.765187	5.11741e-05
TMED10	0.000166404	0.402439	0.101767	1.49547	1.22505	1.82558	7.66936e-05
TMED9	5.46767e-09	0.469891	0.0968021	1.59982	1.32334	1.93406	1.20909e-06
TMEM208	0.000437072	0.481286	0.155539	1.61815	1.19296	2.1949	0.00197272
TMEM214	2.40678e-06	0.420625	0.0945929	1.52291	1.2652	1.83313	8.72028e-06
TMEM33	0.00278457	0.358285	0.117022	1.43087	1.13761	1.79974	0.00220093
TMTC3	0.00140121	0.357826	0.100952	1.43022	1.17347	1.74314	0.000393309
TMX1	0.0442766	0.347679	0.116149	1.41578	1.12753	1.77771	0.00275901
TMX3	0.041503	0.432499	0.162368	1.5411	1.12105	2.11856	0.0077288
TNFRSF1A	5.22871e-10	0.350443	0.0599617	1.4197	1.26228	1.59674	5.08257e-09
TRAM1	3.99841e-05	0.253823	0.0758527	1.28894	1.11088	1.49555	0.00081908
TRAPPC2	0.00694836	-0.527391	0.16279	0.590143	0.428934	0.81194	0.00119654
TRIB3	0.00207947	0.273986	0.0758115	1.3152	1.1336	1.52588	0.000301459
TRIM13	1.63458e-06	-0.577046	0.091476	0.561554	0.469383	0.671825	2.82351e-10
TRPC1	7.85083e-06	-0.465319	0.094407	0.627935	0.521861	0.755569	8.27117e-07
TRPM4	0.000716321	0.476319	0.133725	1.61014	1.2389	2.09262	0.00036814
TUSC3	2.49813e-09	-0.345272	0.0621819	0.708028	0.626789	0.799797	2.81435e-08
TXN	4.25564e-05	0.519303	0.112296	1.68086	1.34879	2.09468	3.75703e-06
TXNDC12	3.41481e-05	0.665185	0.117664	1.94485	1.5443	2.4493	1.57424e-08
TXNIP	0.000169038	-0.326356	0.0759813	0.721548	0.621713	0.837415	1.74523e-05
U2AF1	0.000637679	-0.319154	0.105964	0.726764	0.590468	0.89452	0.00259608
UBB	0.000230948	0.481673	0.12981	1.61878	1.25514	2.08777	0.000206771
UBC	0.000489969	1.0989	0.256372	3.00087	1.81561	4.95988	1.81619e-05
UBE2D1	0.00785553	-0.490557	0.13802	0.612285	0.467166	0.802484	0.000379053
UBE2D2	0.00611407	0.525749	0.193186	1.69173	1.15848	2.47042	0.00649926
UBE2D3	0.00237786	0.335758	0.155852	1.399	1.03076	1.8988	0.0312131
UBE2G2	0.0195855	-0.390205	0.132388	0.676918	0.522213	0.877456	0.00320428
UBE2J1	0.0337265	-0.333881	0.149612	0.716139	0.53413	0.960169	0.025639
UBE2K	0.0101317	0.405116	0.162974	1.49948	1.08947	2.06378	0.0129274
UBL4A	1.58147e-10	0.716129	0.119512	2.0465	1.61913	2.58666	2.07114e-09
UBQLN1	0.000798199	0.371747	0.116494	1.45027	1.15422	1.82225	0.00141721
UBQLN2	5.89419e-06	-0.838201	0.158563	0.432488	0.31696	0.590124	1.24858e-07
UBQLN4	0.00846829	-0.540804	0.141577	0.58228	0.441186	0.768497	0.000133523
UFL1	0.000463522	-0.354512	0.0911175	0.701516	0.586784	0.838681	9.99526e-05
VAPA	0.000264673	-0.320718	0.0674176	0.725628	0.635811	0.828133	1.9632e-06
VCAM1	0.000156794	0.148277	0.0334192	1.15983	1.0863	1.23835	9.12748e-06
VCL	0.0039085	0.411772	0.117238	1.50949	1.1996	1.89943	0.000444262
VDAC1	0.00333159	0.332248	0.126777	1.3941	1.08738	1.78734	0.00877425
VEGFA	6.06297e-08	0.258606	0.0387696	1.29512	1.20036	1.39737	2.55227e-11
VIM	1.43109e-08	0.392836	0.0547678	1.48118	1.33042	1.64902	7.34992e-13
VKORC1	1.74698e-07	0.481654	0.0985635	1.61875	1.33439	1.96371	1.02518e-06
YKT6	2.63345e-13	0.645508	0.0898707	1.90696	1.59898	2.27425	6.83843e-13
ZC3H12A	0.000829973	0.606712	0.118177	1.83439	1.45512	2.31252	2.8379e-07
ZDHHC6	0.00034623	-0.518099	0.151509	0.595652	0.442617	0.801599	0.00062715

## Sheet: Supplementary Table 9
Supplementary Table 9: Overlapping genes in the TCGA, CGGA (mRNAseq_325), CGGA (mRNA-array), and GSE16011 datasets from univariate Cox regression analysis and KM analysis results.
MMP9
NOX4
ERP27
IL7
IGF2BP2
SFTPC
IL6
CD8A
CDKN3
IL10
HFE
HSPA6
CYP2E1
CTSK
EGF
PDIA2
FAS
RSAD2
KCNJ11
ZC3H12A
COL1A1
CD40
SLN
SERPINE1
CASP8
CASP4
COL9A3
TRIB3
TLR2
SEC31B
SCN2A
HSPA1L
PMM2
GLA
ATF3
SLC26A2
CAV1
TRPC1
CACNB4
CASP7
ALG1
BRCA1
COL1A2
SDF2L1
MAPK8
CEBPB
BET1
SERPINA1
ABCC8
OPA3
BRSK2
PPP1R15A
DCN
EDEM2
CISD2
GUSB
ALG3
LRRK2
MOGS
CASQ1
VEGFA
SHC1
NQO1
BAX
ERGIC2
SERP2
TMTC3
CCL2
DDIT3
SOAT1
CXCR4
SESN2
BMP2
PTGS1
CYBA
CASP3
MAP2K7
VKORC1
SEC61G
SERPINH1
ERLIN1
C1S
LMNA
G6PD
SIRT1
TMEM208
PLA2G6
MYH7
SNAP25
PRDX4
SIL1
TFRC
TMX3
CANT1
OSBPL3
CPT2
MANF
DNAJB11
HMOX1
TXN
AIF1
TAP1
C1R
TEX264
CD4
ESYT1
CP
PSMA5
FKBP10
RAB2A
TNFRSF1A
SERPINA3
SEC22B
HMGCR
PLOD2
HSPB1
JPH3
HSPA2
MAPK9
HSD17B10
TRAM1
CSTB
ERAP1
ICMT
TXNDC12
ELAVL1
DNAJC10
PPARA
DNM1L
PPP1CA
DNAJB1
MAPK10
BAG1
CYBB
KDELR2
KDELR1
UBQLN2
FOXRED2
SHISA5
SEC31A
FOXO3
RNF185
GABARAPL1
SRP68
GBF1
PDIA4
RER1
HSPA4
RCN1
MAPK3
FN1
DDOST
SSR3
UBQLN4
MCL1
GPX1
LPIN1
SCAMP5
JUN
CDH2
PIK3R1
SPP1
UBE2D3
RPN1
STAT3
YKT6
TMED10
RPN2
CAMK2G
P4HB
PDIA3
SREBF2
EGR1
RTN1
ANXA5
RAB6A
PPIB
SEC61A1
PRKCA
ATP2A2
HSP90B1
HSPA5
MAP2
PRDX1
CTSB
MAPT
RTN3
VIM
GAPDH
SCD

## Sheet: Supplementary Table 10
Supplementary table 10: LASSO regression analysis results.
Gene	Coef
CDKN3	0.06172
CYP2E1	-0.0492498
CTSK	0.022328
SLN	-0.00474804
SERPINE1	0.00950521
ALG1	0.157886
BRCA1	0.3097
BET1	0.15296
CISD2	0.0600766
LRRK2	0.0794003
DDIT3	0.0367538
BMP2	-0.116379
SIRT1	-0.0311105
MYH7	-0.0558945
TFRC	0.0271936
HSPB1	0.183967
ELAVL1	0.032263
DNM1L	0.0129658
BAG1	-0.17257
SHISA5	0.356402
RNF185	-0.303643
RCN1	0.0402008
CDH2	0.0560724
SPP1	0.0780995
RPN2	0.0746125
PDIA3	-0.092453
ATP2A2	0.0179432
SCD	-0.0130879

## Sheet: Supplementary Table 11
Supplementary Table 11: Risk score of 12 glioma samples based on the expression levels of 16 risk genes.
Sample	CYP2E1	SLN	BRCA1	CISD2	LRRK2	BMP2	MYH7	HSPB1	DNM1L	SHISA5	RNF185	RCN1	SPP1	RPN2	PDIA3	ATP2A2	Risk score	Group
G3	3.81	2.201	0.575	2.92	2.099	9.678	2.025	7.174	3.915	6.361	4.287	5.532	3.616	5.209	8.678	8.18	5.459	Low risk
G5	0.81	-0.384	0.859	3.108	-0.652	9.748	-0.556	8.057	3.805	6.136	4	4.518	9.408	5.707	8.485	8.136	7.335	Low risk
G11	0.178	0.548	0.533	2.808	1.119	9.263	1.444	8.742	3.867	6.119	3.832	5.361	9.077	5.379	8.465	8.338	7.706	Low risk
G12	-0.056	3.099	0.518	3.672	1.553	7.356	0.163	8.428	4.473	6.261	4.163	5.014	9.222	5.479	8.642	8.312	8.035	Low risk
G8	-1.337	0.404	0.687	3.325	0.716	9.678	0.941	8.162	4.329	6.212	3.604	6.14	9.403	5.422	8.287	8.676	8.723	Low risk
G6	-0.684	3.027	0.716	2.992	2.015	11.465	0.816	10.276	3.996	6.66	2.526	5.405	9.594	5.424	8.956	7.877	8.951	Low risk
G4	-0.559	-0.674	1.433	3.366	1.023	11.084	0.356	9.155	4.069	6.566	2.163	5.096	9.395	5.352	8.88	8.433	9.469	High risk
G2	-1.822	0.156	1.244	2.599	0.712	9.748	-1.474	8.544	3.783	6.328	0.941	5.612	9.32	5.241	8.731	7.994	9.742	High risk
G9	-1.337	-0.844	0.54	3.535	2.534	10.88	-0.837	10.148	4.14	6.495	3.356	4.968	9.641	5.643	8.057	8.355	10.229	High risk
G7	-0.559	-1.037	1.543	2.973	1.792	8.163	-0.396	10.637	3.762	7.028	3.465	4.925	10.317	5.88	8.163	8.264	10.947	High risk
G10	-0.559	-3.844	0.49	3.514	1.812	9.263	0.88	12.512	3.984	6.663	2.566	4.969	9.337	6.011	8.986	8.355	11.198	High risk
G1	-0.056	0.063	1.402	3.357	2.155	1.941	-2.059	12.664	4.003	6.805	1.356	5.576	14.691	5.864	8.748	8.4	14.132	High risk
